# Supplementary material for: Towards sustainable lipidomics: computational screening and experimental validation of chloroform-free alternatives for lipid extraction
Source: Anal Bioanal Chem. 2025 Oct 4;417(28):6451–62. doi: 10.1007/s00216-025-06136-z (PMC12596327; doi:10.1007/s00216-025-06136-z)
Supplement: Supplementary file 2 — Supplementary Material 2 (XLSX 107 KB) [file 216_2025_6136_MOESM2_ESM.xlsx]

## Sheet: Table_S2
Table S2. List of 272 solvents commonly used in pharmaceutical processes and research, characterized by 80 variables encompassing classifications, scores, and physicochemical properties based on the original Diorazio's dataset. (source: https://acsgcipr.org/tools/solvent-tool/ [accessed: May 2022])
	Classification variables																																									SHE (Safety, Health, Environment) SCORES
	Functional group																																		A further classification was also applied, where physicochemical properties were used to place solvents into much broader classes							3 SHE scores based on the color coding (1-3=Green, 4-6=Amber, 7-10=Red)			5 SHE scores based on the color coding (1=Green, 2=Amber, 3=Red)
Name	Acid	Alcohol	Alkene	Anhydride	Amide	1°Amide	2°Amide	3°Amide	Amine	1°Amine	2°Amine	3°Amine	Heteroaromatic Amines	Anilines	Aromatic	Carbonate	Ester	Ether	Ketone/Aldehyde	Chloro	Fluoro	Halogen	Hydrocarbon	Nitrile	Nitro	Phosphorus Containing	Sulfur Containing	Sulfide	Sulfoxide	Sulfite	Sulfone	Urea	Silicone	Other	Nitrogen Bases (aliphatic amines, anilines, and nitrogen-containing heterocycles)	Miscibility (miscibility with water)	Avoidance (solvents bearing high SHE risks (e.g., HMPA, benzene, and those flagged by the Astrazeneca Substance Avoidance Database))	T-Rating (The U.K .Electric Equipment Temperature Classiﬁcation (surface temperature) has been used to deﬁne the T-Rating according to the autoignition temperatures of the solvents)1	Flammability (based upon the closed-cup ﬂash points and the U.S. National Fire Protection Agency ﬂammability classiﬁcation)2	VOC Potential (related to the vapour pressure of the solvent and can be readily calculated from an extended form of the Antoine equation)3	Viscosity Score	Safety Ranking	Health Ranking	Environment Ranking	Impact in Air	Impact in Water	LCA	Flammability Score	Static
(2,2-Dimethyl-1,3-dioxolan-4-yl)methanol	N	Y	N	N	N	N	N	N	N	N	N	N	N	N	N	N	N	Y	N	N	N	N	N	N	N	N	N	N	N	N	N	N	N	Y	N	Y	N	Not Assigned	Class IIIA			2	5	7				1
(E)-1,2-Dichloroethene	N	N	Y	N	N	N	N	N	N	N	N	N	N	N	N	N	N	N	N	Y	N	Y	N	N	N	N	N	N	N	N	N	N	N	N	N	N	Y	T1	Class IB	3	0	5	6	7				3
(Trifluoromethoxy)benzene [Trifluoromethylphenyl ether]	N	N	N	N	N	N	N	N	N	N	N	N	N	N	Y	N	N	Y	N	N	Y	Y	N	N	N	N	N	N	N	N	N	N	N	N	N	N	N	Not Assigned	Not Assigned			6	5	5				Not Assigned
(Z)-1,2-Dichloroethene	N	N	Y	N	N	N	N	N	N	N	N	N	N	N	N	N	N	N	N	Y	N	Y	N	N	N	N	N	N	N	N	N	N	N	N	N	N	Y	T1	Class IB	3	0	5	6	5				3
1,1,1,3,3,3-Hexafluoropropan-2-ol	N	Y	N	N	N	N	N	N	N	N	N	N	N	N	N	N	N	N	N	N	Y	Y	N	N	N	N	N	N	N	N	N	N	N	N	N	Y	N	Not Assigned	Class IB			1	8	5				3
1,1,1-Trichloroethane	N	N	N	N	N	N	N	N	N	N	N	N	N	N	N	N	N	N	N	Y	N	Y	N	N	N	N	N	N	N	N	N	N	N	N	N	N	Y	T1	Not Assigned	2	0	6	7	10				Not Assigned
1,1,2,2-Tetrachloroethane	N	N	N	N	N	N	N	N	N	N	N	N	N	N	N	N	N	N	N	Y	N	Y	N	N	N	N	N	N	N	N	N	N	N	N	N	N	Y	Not Assigned	Not Assigned	1	1	2	9	7				Not Assigned
1,1,2-Trichloroethane	N	N	N	N	N	N	N	N	N	N	N	N	N	N	N	N	N	N	N	Y	N	Y	N	N	N	N	N	N	N	N	N	N	N	N	N	N	Y	T1	Not Assigned	1	1	2	6	5				Not Assigned
1,1-Dichloroethane	N	N	N	N	N	N	N	N	N	N	N	N	N	N	N	N	N	N	N	Y	N	Y	N	N	N	N	N	N	N	N	N	N	N	N	N	N	Y	T1	Class IB	3	0	5	3	5				3
1,1-Dichloroethene	N	N	Y	N	N	N	N	N	N	N	N	N	N	N	N	N	N	N	N	Y	N	Y	N	N	N	N	N	N	N	N	N	N	N	N	N	N	Y	T1	Class IA	3	0	6	7	7				3
1,2,3,4,5-Pentafluoro-6-(trifluoromethyl)benzene [Perfluorotoluene]	N	N	N	N	N	N	N	N	N	N	N	N	N	N	Y	N	N	N	N	N	Y	Y	N	N	N	N	N	N	N	N	N	N	N	N	N	N	N	Not Assigned	Class IB			2	2	5				3
1,2-Diacetoxypropane	N	N	N	N	N	N	N	N	N	N	N	N	N	N	N	N	Y	N	N	N	N	N	N	N	N	N	N	N	N	N	N	N	N	N	N	N	N	Not Assigned	Not Assigned			1	5	5				Not Assigned
1,2-Diaminoethane	N	N	N	N	N	N	N	N	Y	Y	N	N	N	N	N	N	N	N	N	N	N	N	N	N	N	N	N	N	N	N	N	N	N	N	Y	Y	N	T2	Class IC	1	1	3	7	5				3
1,2-Dichlorobenzene	N	N	N	N	N	N	N	N	N	N	N	N	N	N	Y	N	N	N	N	Y	N	Y	N	N	N	N	N	N	N	N	N	N	N	N	N	N	Y	T1	Class IIIA	1	1	2	2	7				1
1,2-Dichloroethane	N	N	N	N	N	N	N	N	N	N	N	N	N	N	N	N	N	N	N	Y	N	Y	N	N	N	N	N	N	N	N	N	N	N	N	N	N	Y	T2	Class IB	2	0	4	10	3				3
1,2-Dimethoxypropane	N	N	N	N	N	N	N	N	N	N	N	N	N	N	N	N	N	Y	N	N	N	N	N	N	N	N	N	N	N	N	N	N	N	N	N	N	N	T2	Class IB		0	6	5	5				3
1,3,2-Dioxathiolane-2-oxide	N	N	N	N	N	N	N	N	N	N	N	N	N	N	N	N	N	N	N	N	N	N	N	N	N	N	Y	N	N	Y	N	N	N	N	N	N	N	Not Assigned	Class IIIA			1	5	7				1
1,3-Dichlorobenzene	N	N	N	N	N	N	N	N	N	N	N	N	N	N	Y	N	N	N	N	Y	N	Y	N	N	N	N	N	N	N	N	N	N	N	N	N	N	Y	T1	Class IIIA	1	1	2	5	7				1
1,3-Dioxolane	N	N	N	N	N	N	N	N	N	N	N	N	N	N	N	N	N	Y	N	N	N	N	N	N	N	N	N	N	N	N	N	N	N	N	N	Y	N	T3	Class IB			7	10	5				3
1,3-Dithiolane	N	N	N	N	N	N	N	N	N	N	N	N	N	N	N	N	N	N	N	N	N	N	N	N	N	N	Y	Y	N	N	N	N	N	N	N	Not Determined	N	T3	Class IIIA			2	5	7				1
1,4-Dioxane	N	N	N	N	N	N	N	N	N	N	N	N	N	N	N	N	N	Y	N	N	N	N	N	N	N	N	N	N	N	N	N	N	N	N	N	Y	N	T4	Class IB	2	1	7	6	3	1	2		3	3
1,8-Diazabicycloundec-7-ene [DBU]	N	N	N	N	N	N	N	N	N	N	N	N	N	N	N	N	N	N	N	N	N	N	N	N	N	N	N	N	N	N	N	N	N	N	Y	N	N	T3	Class IIIB			5	6	5				1
1-Butylamine	N	N	N	N	N	N	N	N	Y	Y	N	N	N	N	N	N	N	N	N	N	N	N	N	N	N	N	N	N	N	N	N	N	N	N	Y	N	N	T2	Class IB	2	0	5	10	5				3
1-Heptanol	N	Y	N	N	N	N	N	N	N	N	N	N	N	N	N	N	N	N	N	N	N	N	N	N	N	N	N	N	N	N	N	N	N	N	N	N	N	T3	Class IIIA	1	1	1	2	5				1
1-Hexanol	N	Y	N	N	N	N	N	N	N	N	N	N	N	N	N	N	N	N	N	N	N	N	N	N	N	N	N	N	N	N	N	N	N	N	N	N	N	T3	Class IIIA	1	1	3	5	5				1
1-Methoxypropan-2-ol	N	Y	N	N	N	N	N	N	N	N	N	N	N	N	N	N	N	Y	N	N	N	N	N	N	N	N	N	N	N	N	N	N	N	N	N	Y	N	T3	Class IC	1	1	3	2	3				3
1-Methyl-4-(prop-1-en-2-yl)cyclohex-1-ene [D-Limonene]	N	N	Y	N	N	N	N	N	N	N	N	N	N	N	N	N	N	N	N	N	N	N	N	N	N	N	N	N	N	N	N	N	N	N	N	N	N	T3	Class II	1	0	4	2	7				2
1-Methylazepan-2-one [N-Methylcaprolactam]	N	N	N	N	Y	N	N	Y	N	N	N	N	N	N	N	N	N	N	N	N	N	N	N	N	N	N	N	N	N	N	N	N	N	N	N	Not Determined	N	Not Assigned	Class IIIB			2	5	7				1
1-Nitropropane	N	N	N	N	N	N	N	N	N	N	N	N	N	N	N	N	N	N	N	N	N	N	N	N	Y	N	N	N	N	N	N	N	N	N	N	N	N	T2	Class IC	1	0	4	6	5				3
1-Nonanol	N	Y	N	N	N	N	N	N	N	N	N	N	N	N	N	N	N	N	N	N	N	N	N	N	N	N	N	N	N	N	N	N	N	N	N	N	N	T3	Class IIIA	1	2	1	5	7				1
2,2,2-Trifluoroacetic Acid [TFA]	Y	N	N	N	N	N	N	N	N	N	N	N	N	N	N	N	N	N	N	N	Y	Y	N	N	N	N	N	N	N	N	N	N	N	N	N	Y	N	Not Assigned	Class IB	2	1	1	8	5				3
2,2,2-trifluoroacetic Anhydride [TFAA]	N	N	N	Y	N	N	N	N	N	N	N	N	N	N	N	N	N	N	N	N	Y	Y	N	N	N	N	N	N	N	N	N	N	N	N	N	Y	N	Not Assigned	Not Assigned	3		7	8	7				Not Assigned
2,2,2-Trifluoroethanol	N	Y	N	N	N	N	N	N	N	N	N	N	N	N	N	N	N	N	N	N	Y	Y	N	N	N	N	N	N	N	N	N	N	N	N	N	Y	N	T1	Class IC			3	10	5				3
2,2,4-Trimethyl-1,3-pentanediol 1-isobutyrate	N	Y	N	N	N	N	N	N	N	N	N	N	N	N	N	N	Y	N	N	N	N	N	N	N	N	N	N	N	N	N	N	N	N	N	N	N	N	Not Assigned	Class IIIB			2	5	7				1
2,2-Dimethoxypropane	N	N	N	N	N	N	N	N	N	N	N	N	N	N	N	N	N	Y	N	N	N	N	N	N	N	N	N	N	N	N	N	N	N	Y	N	N	N	T2	Class IB	2		6	6	5				3
2,2-Dimethyl-1,3-dioxolane	N	N	N	N	N	N	N	N	N	N	N	N	N	N	N	N	N	Y	N	N	N	N	N	N	N	N	N	N	N	N	N	N	N	Y	N	Not Determined	N	Not Assigned	Class IB			4	5	5				3
2,4-Dimethyl-3-pentanone [Diisopropyl ketone]	N	N	N	N	N	N	N	N	N	N	N	N	N	N	N	N	N	N	Y	N	N	N	N	N	N	N	N	N	N	N	N	N	N	N	N	N	N	T2	Class IB	1	0	4	5	5				3
2,6-Dimethyl-4-heptanone [Diisobutyl ketone]	N	N	N	N	N	N	N	N	N	N	N	N	N	N	N	N	N	N	Y	N	N	N	N	N	N	N	N	N	N	N	N	N	N	N	N	N	N	T2	Class II	1	0	3	5	5				2
2,6-Dimethylpyridine [2,6-Lutidine]	N	N	N	N	N	N	N	N	N	N	N	N	Y	N	Y	N	N	N	N	N	N	N	N	N	N	N	N	N	N	N	N	N	N	N	Y	N	N	Not Assigned	Class IC	1	0	4	5	5				3
2-Amino-2-methylpropane [tert-Butylamine]	N	N	N	N	N	N	N	N	Y	Y	N	N	N	N	N	N	N	N	N	N	N	N	N	N	N	N	N	N	N	N	N	N	N	N	Y	Y	N	T2	Class IB	3	0	8	8	7				3
2-Ethoxyethanol	N	Y	N	N	N	N	N	N	N	N	N	N	N	N	N	N	N	Y	N	N	N	N	N	N	N	N	N	N	N	N	N	N	N	N	N	Y	N	T3	Class II	1	1	4	9	4				2
2-Ethoxyethyl Acetate	N	N	N	N	N	N	N	N	N	N	N	N	N	N	N	N	Y	Y	N	N	N	N	N	N	N	N	N	N	N	N	N	N	N	N	N	N	N	T2	Class II	1	1	4	9	5				2
2-Ethylhexanol	N	Y	N	N	N	N	N	N	N	N	N	N	N	N	N	N	N	N	N	N	N	N	N	N	N	N	N	N	N	N	N	N	N	N	N	Not Determined	N	T3	Class IIIB	1	1	1	5	5				1
2-Methoxy-1-[(1-methoxy-2-propanyl)oxy]propane [Propylene Glycol Dimethyl Ether]	N	N	N	N	N	N	N	N	N	N	N	N	N	N	N	N	N	Y	N	N	N	N	N	N	N	N	N	N	N	N	N	N	N	N	N	N	N	Not Assigned	Class IIIA			2	5	5				1
2-Methyl Butanol	N	Y	N	N	N	N	N	N	N	N	N	N	N	N	N	N	N	N	N	N	N	N	N	N	N	N	N	N	N	N	N	N	N	N	N	N	N	T2	Class IIIB	1	1	3	2	3				1
2-Methyl-1-propanamine [Isobutylamine]	N	N	N	N	N	N	N	N	Y	Y	N	N	N	N	N	N	N	N	N	N	N	N	N	N	N	N	N	N	N	N	N	N	N	N	Y	Not Determined	N	T2	Class IB	2	0	5	8	5				3
2-Methylcyclohexanone	N	N	N	N	N	N	N	N	N	N	N	N	N	N	N	N	N	N	Y	N	N	N	N	N	N	N	N	N	N	N	N	N	N	N	N	N	N	T3	Class II			3	5	5				2
2-Methylpyridine [2-Picoline]	N	N	N	N	N	N	N	N	N	N	N	N	Y	N	Y	N	N	N	N	N	N	N	N	N	N	N	N	N	N	N	N	N	N	N	Y	N	N	T1	Class II	1	0	4	6	5				2
2-Methyltetrahydrofuran [2-MeTHF]	N	N	N	N	N	N	N	N	N	N	N	N	N	N	N	N	N	Y	N	N	N	N	N	N	N	N	N	N	N	N	N	N	N	N	N	N	N	T3	Class IB		0	6	5	3	1	2		3	1
2-Nitropropane	N	N	N	N	N	N	N	N	N	N	N	N	N	N	N	N	N	N	N	N	N	N	N	N	Y	N	N	N	N	N	N	N	N	N	N	N	N	T2	Class IC	1	0	4	9	5				3
3,3-Dimethyl-2-butanone [MTBK]	N	N	N	N	N	N	N	N	N	N	N	N	N	N	N	N	N	N	Y	N	N	N	N	N	N	N	N	N	N	N	N	N	N	N	N	N	N	Not Assigned	Class IB	2	0	4	5	5				3
3,5,5-Trimethylcyclohex-2-enone [Isophorone]	N	N	Y	N	N	N	N	N	N	N	N	N	N	N	N	N	N	N	Y	N	N	N	N	N	N	N	N	N	N	N	N	N	N	N	N	N	N	T1	Class IIIA	1	1	1	6	7				1
3-Methyl-2-butanone [MIPK, Methyl isopropyl ketone]	N	N	N	N	N	N	N	N	N	N	N	N	N	N	N	N	N	N	Y	N	N	N	N	N	N	N	N	N	N	N	N	N	N	N	N	N	N	T2	Class IB	2	0	5	5	5				3
3-Methylbutan-1-ol	N	Y	N	N	N	N	N	N	N	N	N	N	N	N	N	N	N	N	N	N	N	N	N	N	N	N	N	N	N	N	N	N	N	N	N	N	N	T2	Class II	1	1	3	2	3	1	1		2	1
4-Hydroxy-4-methylpentan-2-one	N	Y	N	N	N	N	N	N	N	N	N	N	N	N	N	N	N	N	Y	N	N	N	N	N	N	N	N	N	N	N	N	N	N	N	N	N	N	T1	Class II	1		3	2	5				2
4-Methylcyclohexanemethanol [MCHM]	N	Y	N	N	N	N	N	N	N	N	N	N	N	N	N	N	N	N	N	N	N	N	N	N	N	N	N	N	N	N	N	N	N	N	N	N	N	Not Assigned	Not Assigned			1	5	5				Not Assigned
5-Methyldihydrofuran-2(3H)-one [gamma-valerolactone]	N	N	N	N	N	N	N	N	N	N	N	N	N	N	N	N	Y	N	N	N	N	N	N	N	N	N	N	N	N	N	N	N	N	N	N	Y	N	Not Assigned	Class IIIA	1	1	1	5	7				1
5-Nonanone	N	N	N	N	N	N	N	N	N	N	N	N	N	N	N	N	N	N	Y	N	N	N	N	N	N	N	N	N	N	N	N	N	N	N	N	N	N	Not Assigned	Class IIIA	1	1	1	5	5				1
Acetic Acid	Y	N	N	N	N	N	N	N	N	N	N	N	N	N	N	N	N	N	N	N	N	N	N	N	N	N	N	N	N	N	N	N	N	N	N	Y	N	T2	Class II	1	1	3	7	3	2	1		2	1
Acetic Anhydride	N	N	N	Y	N	N	N	N	N	N	N	N	N	N	N	N	N	N	N	N	N	N	N	N	N	N	N	N	N	N	N	N	N	N	N	Y	N	T2	Class II	1	0	3	7	3				2
Acetone	N	N	N	N	N	N	N	N	N	N	N	N	N	N	N	N	N	N	Y	N	N	N	N	N	N	N	N	N	N	N	N	N	N	N	N	Y	N	T1	Class IB	3	0	5	3	5	1	1		3	1
Acetonitrile	N	N	N	N	N	N	N	N	N	N	N	N	N	N	N	N	N	N	N	N	N	N	N	Y	N	N	N	N	N	N	N	N	N	N	N	Y	N	T1	Class IB	2	0	4	3	3	1	2		3	1
Acetophenone	N	N	N	N	N	N	N	N	N	N	N	N	N	N	Y	N	N	N	Y	N	N	N	N	N	N	N	N	N	N	N	N	N	N	N	N	N	N	T1	Class IIIA	1	1	1	2	7				1
Aniline	N	N	N	N	N	N	N	N	N	N	N	N	N	Y	Y	N	N	N	N	N	N	N	N	N	N	N	N	N	N	N	N	N	N	N	Y	N	N	T1	Class IIIA	1	1	1	6	7				1
Anisole	N	N	N	N	N	N	N	N	N	N	N	N	N	N	Y	N	N	Y	N	N	N	N	N	N	N	N	N	N	N	N	N	N	N	N	N	N	N	T1	Class II	1	1	4	1	5	1	2		2	3
Benzene	N	N	N	N	N	N	N	N	N	N	N	N	N	N	Y	N	N	N	N	N	N	N	N	N	N	N	N	N	N	N	N	N	N	N	N	N	Y	T1	Class IB	2	0	6	10	3				3
Benzonitrile	N	N	N	N	N	N	N	N	N	N	N	N	N	N	Y	N	N	N	N	N	N	N	N	Y	N	N	N	N	N	N	N	N	N	N	N	N	N	T1	Class IIIA	1	1	1	6	7				1
Benzotrifluoride	N	N	N	N	N	N	N	N	N	N	N	N	N	N	Y	N	N	N	N	N	Y	Y	N	N	N	N	N	N	N	N	N	N	N	N	N	N	N	T1	Class IB	2	0	5	5	7	2	3		3	3
Benzyl alcohol	N	Y	N	N	N	N	N	N	N	N	N	N	N	N	Y	N	N	N	N	N	N	N	N	N	N	N	N	N	N	N	N	N	N	N	N	N	N	T2	Class IIIA	1	1	1	2	7				1
Benzyl Benzoate	N	N	N	N	N	N	N	N	N	N	N	N	N	N	Y	N	Y	N	N	N	N	N	N	N	N	N	N	N	N	N	N	N	N	N	N	N	N	T1	Class IIIB	1	2	1	2	7				1
Benzylamine	N	N	N	N	N	N	N	N	Y	Y	N	N	N	N	Y	N	N	N	N	N	N	N	N	N	N	N	N	N	N	N	N	N	N	N	Y	N	N	T2	Class IIIA	1	1	1	7	5				1
Bromobenzene	N	N	N	N	N	N	N	N	N	N	N	N	N	N	Y	N	N	N	N	N	N	Y	N	N	N	N	N	N	N	N	N	N	N	N	N	N	N	T1	Class II	1	1	3	2	7				2
Butan-1-ol	N	Y	N	N	N	N	N	N	N	N	N	N	N	N	N	N	N	N	N	N	N	N	N	N	N	N	N	N	N	N	N	N	N	N	N	N	N	T2	Class IC	1	1	3	4	3	1	1		3	1
Butan-2-ol	N	Y	N	N	N	N	N	N	N	N	N	N	N	N	N	N	N	N	N	N	N	N	N	N	N	N	N	N	N	N	N	N	N	N	N	N	N	T2	Class IC	1	1	3	2	3				3
Butanone [MEK]	N	N	N	N	N	N	N	N	N	N	N	N	N	N	N	N	N	N	Y	N	N	N	N	N	N	N	N	N	N	N	N	N	N	N	N	N	N	T1	Class IB	2	0	5	3	3	2	1		3	1
Butoxytriglycol [3,6,9-Trioxatridecan-1-ol]	N	Y	N	N	N	N	N	N	N	N	N	N	N	N	N	N	N	Y	N	N	N	N	N	N	N	N	N	N	N	N	N	N	N	N	N	N	N	T2	Class IIIB		1	1	4	7				1
Butyl Carbitol [2-[2-(Butyloxy)ethoxy]ethanol]	N	Y	N	N	N	N	N	N	N	N	N	N	N	N	N	N	N	Y	N	N	N	N	N	N	N	N	N	N	N	N	N	N	N	N	N	N	N	T3	Class IIIB	1	1	1	2	7				1
Butyl Carbitol Acetate [2-(2-Butoxyethoxy)ethyl acetate]	N	N	N	N	N	N	N	N	N	N	N	N	N	N	N	N	Y	Y	N	N	N	N	N	N	N	N	N	N	N	N	N	N	N	N	N	N	N	Not Assigned	Class IIIB	1	1	1	2	7				1
Butyl Cellosolve [Ethylene glycol monobutyl ether]	N	Y	N	N	N	N	N	N	N	N	N	N	N	N	N	N	N	Y	N	N	N	N	N	N	N	N	N	N	N	N	N	N	N	N	N	Not Determined	Y	T3	Class IIIA	1	1	1	2	5				1
Butyl Cellosolve Acetate	N	N	N	N	N	N	N	N	N	N	N	N	N	N	N	N	Y	Y	N	N	N	N	N	N	N	N	N	N	N	N	N	N	N	N	N	Not Determined	Y	Not Assigned	Class IIIA	1	1	1	2	5				1
Butyl Formate	N	N	N	N	N	N	N	N	N	N	N	N	N	N	N	N	Y	N	N	N	N	N	N	N	N	N	N	N	N	N	N	N	N	N	N	N	N	T2	Class IB	2	0	5	2	5				3
Butylbenzene	N	N	N	N	N	N	N	N	N	N	N	N	N	N	Y	N	N	N	N	N	N	N	N	N	N	N	N	N	N	N	N	N	N	N	N	N	N	T2	Class II	1	1	4	2	7				2
Butyric acid	Y	N	N	N	N	N	N	N	N	N	N	N	N	N	N	N	N	N	N	N	N	N	N	N	N	N	N	N	N	N	N	N	N	N	N	N	N	T1	Class IIIA	1	1	7	1	5				1
Butyronitrile	N	N	N	N	N	N	N	N	N	N	N	N	N	N	N	N	N	N	N	N	N	N	N	Y	N	N	N	N	N	N	N	N	N	N	N	N	N	T1	Class IC	1	0	5	6	5				3
Carbitol [2-(2-ethoxyethoxy)ethanol]	N	Y	N	N	N	N	N	N	N	N	N	N	N	N	N	N	N	Y	N	N	N	N	N	N	N	N	N	N	N	N	N	N	N	N	N	Not Determined	N	T3	Class IIIA	1	1	2	1	7				1
Carbon Disulfide	N	N	N	N	N	N	N	N	N	N	N	N	N	N	N	N	N	N	N	N	N	N	N	N	N	N	N	N	N	N	N	N	N	Y	N	N	Y	T6	Class IB	3	0	9	7	7				3
Chlorobenzene	N	N	N	N	N	N	N	N	N	N	N	N	N	N	Y	N	N	N	N	Y	N	Y	N	N	N	N	N	N	N	N	N	N	N	N	N	N	N	T1	Class IC	1	0	3	2	7	2	3		3	1
Chloroform	N	N	N	N	N	N	N	N	N	N	N	N	N	N	N	N	N	N	N	Y	N	Y	N	N	N	N	N	N	N	N	N	N	N	N	N	N	Y	Not Assigned	Not Assigned	3	0	2	7	5				Not Assigned
cis-Decalin	N	N	N	N	N	N	N	N	N	N	N	N	N	N	N	N	N	N	N	N	N	N	Y	N	N	N	N	N	N	N	N	N	N	N	N	N	N	T3	Class II	1	1	4	7	7				2
CPME [Cyclopentyl Methyl Ether]	N	N	N	N	N	N	N	N	N	N	N	N	N	N	N	N	N	Y	N	N	N	N	N	N	N	N	N	N	N	N	N	N	N	N	N	N	N	T4	Class IB			7	2	5				3
Cyclohexane	N	N	N	N	N	N	N	N	N	N	N	N	N	N	N	N	N	N	N	N	N	N	Y	N	N	N	N	N	N	N	N	N	N	N	N	N	N	T3	Class IB	2	0	6	3	7	1	3		3	3
Cyclohexanol	N	Y	N	N	N	N	N	N	N	N	N	N	N	N	N	N	N	N	N	N	N	N	N	N	N	N	N	N	N	N	N	N	N	N	N	N	N	T2	Class IIIA	1	1	2	2	5				1
Cyclohexanone	N	N	N	N	N	N	N	N	N	N	N	N	N	N	N	N	N	N	Y	N	N	N	N	N	N	N	N	N	N	N	N	N	N	N	N	Y	N	T2	Class II	1	1	3	2	5				2
Cyclohexylamine	N	N	N	N	N	N	N	N	Y	Y	N	N	N	N	N	N	N	N	N	N	N	N	N	N	N	N	N	N	N	N	N	N	N	N	Y	N	N	T3	Class IC	1	1	3	7	3				3
Cyclopentane	N	N	N	N	N	N	N	N	N	N	N	N	N	N	N	N	N	N	N	N	N	N	Y	N	N	N	N	N	N	N	N	N	N	N	N	N	N	T2	Class IB	3	0	8	6	7				3
Cyclopentanone	N	N	N	N	N	N	N	N	N	N	N	N	N	N	N	N	N	N	Y	N	N	N	N	N	N	N	N	N	N	N	N	N	N	N	N	Y	N	T2	Class IC	1	1	3	2	5				3
DCM [Dichloromethane]	N	N	N	N	N	N	N	N	N	N	N	N	N	N	N	N	N	N	N	Y	N	Y	N	N	N	N	N	N	N	N	N	N	N	N	N	N	Y	T1	Not Assigned	3	0	1	7	7	3	2		Not Assigned	1
Decamethylcyclopentasiloxane [D5]	N	N	N	N	N	N	N	N	N	N	N	N	N	N	N	N	N	N	N	N	N	N	N	N	N	N	N	N	N	N	N	N	Y	N	N	N	N	Not Assigned	Class IIIA	1	1	2	1	7				1
Decamethyltetrasiloxane [MD2M]	N	N	N	N	N	N	N	N	N	N	N	N	N	N	N	N	N	N	N	N	N	N	N	N	N	N	N	N	N	N	N	N	Y	N	N	N	N	Not Assigned	Class IIIA			2	2	5				1
Decane	N	N	N	N	N	N	N	N	N	N	N	N	N	N	N	N	N	N	N	N	N	N	Y	N	N	N	N	N	N	N	N	N	N	N	N	N	N	T3	Class II	1	0	4	2	5				2
Dibutylamine	N	N	N	N	N	N	N	N	Y	N	Y	N	N	N	N	N	N	N	N	N	N	N	N	N	N	N	N	N	N	N	N	N	N	N	Y	N	N	T3	Class II	1	0	3	9	3				2
Diethyl Carbonate	N	N	N	N	N	N	N	N	N	N	N	N	N	N	N	Y	N	N	N	N	N	N	N	N	N	N	N	N	N	N	N	N	N	N	N	N	N	T2	Class IC	1	0	2	5	3				3
Diethyl Ether [Ether]	N	N	N	N	N	N	N	N	N	N	N	N	N	N	N	N	N	Y	N	N	N	N	N	N	N	N	N	N	N	N	N	N	N	N	N	N	Y	T4	Class IA	3	0	10	3	7	1	2		3	3
Diethylamine	N	N	N	N	N	N	N	N	Y	N	Y	N	N	N	N	N	N	N	N	N	N	N	N	N	N	N	N	N	N	N	N	N	N	N	Y	N	N	T2	Class IB	3	0	8	7	5				3
Diethylene Glycol	N	Y	N	N	N	N	N	N	N	N	N	N	N	N	N	N	N	Y	N	N	N	N	N	N	N	N	N	N	N	N	N	N	N	N	N	Y	N	T3	Class IIIB	1	2	2	1	7				1
Diethyleneglycol diethyl ether	N	N	N	N	N	N	N	N	N	N	N	N	N	N	N	N	N	Y	N	N	N	N	N	N	N	N	N	N	N	N	N	N	N	N	N	Not Determined	N	T3	Class IIIA	1	1	2	3	5				1
Diglyme [Diethyleneglycol dimethyl ether]	N	N	N	N	N	N	N	N	N	N	N	N	N	N	N	N	N	Y	N	N	N	N	N	N	N	N	N	N	N	N	N	N	N	N	N	Y	N	T4	Class IIIA	1	1	3	9	5	2	2		1	1
Dihydrofuran-2(3H)-one [Butyrolactone]	N	N	N	N	N	N	N	N	N	N	N	N	N	N	N	N	Y	N	N	N	N	N	N	N	N	N	N	N	N	N	N	N	N	N	N	Y	N	T1	Class IIIB	1	1	1	4	7				1
Dihydrolevoglucosenone (Cyrene)	N	N	N	N	N	N	N	N	N	N	N	N	N	N	N	N	N	Y	Y	N	N	N	N	N	N	N	N	N	N	N	N	N	N	N	N	Y	N	Not Assigned	Not Assigned			1	2	7				Not Assigned
DiIodomethane	N	N	N	N	N	N	N	N	N	N	N	N	N	N	N	N	N	N	N	N	N	Y	N	N	N	N	N	N	N	N	N	N	N	N	N	N	Y	Not Assigned	Class IIIB	1	1	2	7	5				1
Diisopropylamine	N	N	N	N	N	N	N	N	Y	N	Y	N	N	N	N	N	N	N	N	N	N	N	N	N	N	N	N	N	N	N	N	N	N	N	Y	N	N	T2	Class IB	2	0	6	8	5				3
Di-isopropylether	N	N	N	N	N	N	N	N	N	N	N	N	N	N	N	N	N	Y	N	N	N	N	N	N	N	N	N	N	N	N	N	N	N	N	N	N	Y	T2	Class IB	2	0	9	3	5				3
Dimethyl Adipate	N	N	N	N	N	N	N	N	N	N	N	N	N	N	N	N	Y	N	N	N	N	N	N	N	N	N	N	N	N	N	N	N	N	N	N	N	N	T2	Class IIIB			1	5	5				1
Dimethyl Carbonate	N	N	N	N	N	N	N	N	N	N	N	N	N	N	N	Y	N	N	N	N	N	N	N	N	N	N	N	N	N	N	N	N	N	N	N	N	N	T1	Class IB		0	4	1	3				3
Dimethyl Sulfite	N	N	N	N	N	N	N	N	N	N	N	N	N	N	N	N	N	N	N	N	N	N	N	N	N	N	Y	N	N	Y	N	N	N	N	N	N	N	Not Assigned	Class II			4	5	5				2
Di-n-butylether	N	N	N	N	N	N	N	N	N	N	N	N	N	N	N	N	N	Y	N	N	N	N	N	N	N	N	N	N	N	N	N	N	N	N	N	N	N	T4	Class IC	1	0	5	5	5				3
Di-n-propylether	N	N	N	N	N	N	N	N	N	N	N	N	N	N	N	N	N	Y	N	N	N	N	N	N	N	N	N	N	N	N	N	N	N	N	N	N	N	T3	Class IB	2	0	8	5	5				3
Diphenyl Ether	N	N	N	N	N	N	N	N	N	N	N	N	N	N	Y	N	N	Y	N	N	N	N	N	N	N	N	N	N	N	N	N	N	N	N	N	N	N	T1	Class IIIB	1	1	3	2	7	2	3	1	1	1
Dipropylamine	N	N	N	N	N	N	N	N	Y	N	Y	N	N	N	N	N	N	N	N	N	N	N	N	N	N	N	N	N	N	N	N	N	N	N	Y	N	N	T3	Class IB	2	0	5	7	5				3
Dipropylene Glycol Dimethyl Ether	N	N	N	N	N	N	N	N	N	N	N	N	N	N	N	N	N	Y	N	N	N	N	N	N	N	N	N	N	N	N	N	N	N	N	N	Not Determined	N	T4	Class IIIA			2	5	5				1
DMA [N,N-Dimethylacetamide]	N	N	N	N	Y	N	N	Y	N	N	N	N	N	N	N	N	N	N	N	N	N	N	N	N	N	N	N	N	N	N	N	N	N	N	N	Y	Y	T2	Class IIIA	1	1	1	9	5	2	1	2	1	1
DMF [N,N-Dimethylformamide]	N	N	N	N	Y	N	N	Y	N	N	N	N	N	N	N	N	N	N	N	N	N	N	N	N	N	N	N	N	N	N	N	N	N	N	N	Y	Y	T2	Class II	1	0	3	9	5	2	1	2	2	1
DMI [1,3-dimethylimidazolidin-2-one]	N	N	N	N	N	N	N	N	N	N	N	N	N	N	N	N	N	N	N	N	N	N	N	N	N	N	N	N	N	N	N	Y	N	N	N	Y	N	T2	Class IIIA			1	6	7				1
DMI [Dimethyl isosorbide]	N	N	N	N	N	N	N	N	N	N	N	N	N	N	N	N	N	Y	N	N	N	N	N	N	N	N	N	N	N	N	N	N	N	N	N	N	N	Not Assigned	Class IIIB			1	5	5				1
DMPU [1,3-dimethyltetrahydropyrimidin-2(1H)-one]	N	N	N	N	N	N	N	N	N	N	N	N	N	N	N	N	N	N	N	N	N	N	N	N	N	N	N	N	N	N	N	Y	N	N	N	Y	N	Not Assigned	Class IIIB			1	6	7				1
DMSO [Dimethylsulfoxide]	N	N	N	N	N	N	N	N	N	N	N	N	N	N	N	N	N	N	N	N	N	N	N	N	N	N	Y	N	Y	N	N	N	N	N	N	Y	N	T3	Class IIIA	1	1	1	1	5	1	1	2	1	1
DPM Glycol Ether [Dipropylene glycol methyl ether]	N	Y	N	N	N	N	N	N	N	N	N	N	N	N	N	N	N	Y	N	N	N	N	N	N	N	N	N	N	N	N	N	N	N	N	N	Y	N	T3	Class IIIA	1		2	5	5				1
DPMA Glycol Ether [Dipropylene glycol methyl ether acetate]	N	N	N	N	N	N	N	N	N	N	N	N	N	N	N	N	Y	Y	N	N	N	N	N	N	N	N	N	N	N	N	N	N	N	N	N	Not Determined	N	T3	Class IIIA	1		2	5	5				1
DPnB Glycol Ether [Dipropylene glycol n-butyl ether]	N	Y	N	N	N	N	N	N	N	N	N	N	N	N	N	N	N	Y	N	N	N	N	N	N	N	N	N	N	N	N	N	N	N	N	N	Not Determined	N	T4	Class IIIB		1	1	5	7				1
DPnP Glycol Ether [1-(1-propoxypropan-2-yloxy)propan-2-ol]	N	Y	N	N	N	N	N	N	N	N	N	N	N	N	N	N	N	Y	N	N	N	N	N	N	N	N	N	N	N	N	N	N	N	N	N	Not Determined	N	T3	Class IIIA			1	5	7				1
EPh Glycol Ether [2-phenoxyethanol]	N	Y	N	N	N	N	N	N	N	N	N	N	N	N	N	N	N	Y	N	N	N	N	N	N	N	N	N	N	N	N	N	N	N	N	N	Not Determined	N	T1	Class IIIB	1		1	5	7				1
Ethane-1,2-diyl diacetate [Ethylene glycol diacetate]	N	N	N	N	N	N	N	N	N	N	N	N	N	N	N	N	Y	N	N	N	N	N	N	N	N	N	N	N	N	N	N	N	N	N	N	Y	N	T1	Class IIIA	1	1	1	1	5				1
Ethanol	N	Y	N	N	N	N	N	N	N	N	N	N	N	N	N	N	N	N	N	N	N	N	N	N	N	N	N	N	N	N	N	N	N	N	N	Y	N	T2	Class IB	2	1	4	3	3	1	1	2	3	1
Ethanolamine [2-Aminoethanol]	N	Y	N	N	N	N	N	N	Y	Y	N	N	N	N	N	N	N	N	N	N	N	N	N	N	N	N	N	N	N	N	N	N	N	N	Y	Y	N	T2	Class IIIA	1	2	1	7	5				1
Ethoxybenzene [phenetole]	N	N	N	N	N	N	N	N	N	N	N	N	N	N	Y	N	N	Y	N	N	N	N	N	N	N	N	N	N	N	N	N	N	N	N	N	N	N	Not Assigned	Class II	1	1	4	5	5				2
Ethyl 3-Ethoxypropionate	N	N	N	N	N	N	N	N	N	N	N	N	N	N	N	N	Y	Y	N	N	N	N	N	N	N	N	N	N	N	N	N	N	N	N	N	N	N	T2	Class IIIB	1	1	3	5	5				1
Ethyl 3-oxobutanoate [Ethyl acetoacetate, EAA]	N	N	N	N	N	N	N	N	N	N	N	N	N	N	N	N	Y	Y	Y	N	N	N	N	N	N	N	N	N	N	N	N	N	N	N	N	N	N	T3	Class II	1	1	2	5	5				2
Ethyl Acetate	N	N	N	N	N	N	N	N	N	N	N	N	N	N	N	N	Y	N	N	N	N	N	N	N	N	N	N	N	N	N	N	N	N	N	N	N	N	T2	Class IB	2	0	5	3	3	1	1	2	3	1
Ethyl butyrate	N	N	N	N	N	N	N	N	N	N	N	N	N	N	N	N	Y	N	N	N	N	N	N	N	N	N	N	N	N	N	N	N	N	N	N	N	N	T1	Class IC	1	0	3	5	5				3
Ethyl Formate	N	N	N	N	N	N	N	N	N	N	N	N	N	N	N	N	Y	N	N	N	N	N	N	N	N	N	N	N	N	N	N	N	N	N	N	N	N	T1	Class IB	3	0	5	6	5				3
Ethyl Lactate	N	Y	N	N	N	N	N	N	N	N	N	N	N	N	N	N	Y	N	N	N	N	N	N	N	N	N	N	N	N	N	N	N	N	N	N	N	N	T2	Class IB	1	1	3	4	5				3
Ethyl propionate	N	N	N	N	N	N	N	N	N	N	N	N	N	N	N	N	Y	N	N	N	N	N	N	N	N	N	N	N	N	N	N	N	N	N	N	N	N	T1	Class IB	2	0	4	5	5				3
Ethylbenzene	N	N	N	N	N	N	N	N	N	N	N	N	N	N	Y	N	N	N	N	N	N	N	N	N	N	N	N	N	N	N	N	N	N	N	N	N	N	T2	Class IB	1	0	5	2	3				3
Ethylcyclohexane	N	N	N	N	N	N	N	N	N	N	N	N	N	N	N	N	N	N	N	N	N	N	Y	N	N	N	N	N	N	N	N	N	N	N	N	N	N	T3	Class IB	1	0	5	2	3				3
Ethylene Glycol [1,2-Ethanediol]	N	Y	N	N	N	N	N	N	N	N	N	N	N	N	N	N	N	N	N	N	N	N	N	N	N	N	N	N	N	N	N	N	N	N	N	Y	N	T2	Class IIIB	1	2	1	2	5				1
Fluorobenzene	N	N	N	N	N	N	N	N	N	N	N	N	N	N	Y	N	N	N	N	N	Y	Y	N	N	N	N	N	N	N	N	N	N	N	N	N	N	N	Not Assigned	Class IB	2	0	5	6	5				3
Formamide	N	N	N	N	Y	Y	N	N	N	N	N	N	N	N	N	N	N	N	N	N	N	N	N	N	N	N	N	N	N	N	N	N	N	N	N	Y	N	T1	Class IIIB	1	1	1	9	7				1
Formic Acid	Y	N	N	N	N	N	N	N	N	N	N	N	N	N	N	N	N	N	N	N	N	N	N	N	N	N	N	N	N	N	N	N	N	N	N	Y	N	T1	Class II	2	1	3	7	3	2	1	2	2	1
Furan	N	N	N	N	N	N	N	N	N	N	N	N	N	N	Y	N	N	N	N	N	N	N	N	N	N	N	N	N	N	N	N	N	N	N	N	N	N	T2	Class IA	3	0	8	10	7				3
Furfural	N	N	N	N	N	N	N	N	N	N	N	N	N	N	Y	N	N	N	Y	N	N	N	N	N	N	N	N	N	N	N	N	N	N	N	N	Y	N	T2	Class IIIA	1	1	2	9	5				1
Glycerol	N	Y	N	N	N	N	N	N	N	N	N	N	N	N	N	N	N	N	N	N	N	N	N	N	N	N	N	N	N	N	N	N	N	N	N	Y	N	T2	Class IIIB	1	3	1	1	7				1
Glyme [DME or 1,2-Dimethoxyethane]	N	N	N	N	N	N	N	N	N	N	N	N	N	N	N	N	N	Y	N	N	N	N	N	N	N	N	N	N	N	N	N	N	N	N	N	Y	N	T3	Class IB	2	0	7	10	3	2	2		3	1
Hexamethyldisiloxane [M2]	N	N	N	N	N	N	N	N	N	N	N	N	N	N	N	N	N	N	N	N	N	N	N	N	N	N	N	N	N	N	N	N	Y	N	N	N	N	Not Assigned	Class IB	2		6	5	7				3
Hexan-2-one [Methylbutylketone, MBK]	N	N	N	N	N	N	N	N	N	N	N	N	N	N	N	N	N	N	Y	N	N	N	N	N	N	N	N	N	N	N	N	N	N	N	N	N	N	T2	Class IC	1	0	3	6	3				3
Hexanedinitrile	N	N	N	N	N	N	N	N	N	N	N	N	N	N	N	N	N	N	N	N	N	N	N	Y	N	N	N	N	N	N	N	N	N	N	N	N	N	T1	Class IIIA	1	1	1	9	7				1
Hexanenitrile	N	N	N	N	N	N	N	N	N	N	N	N	N	N	N	N	N	N	N	N	N	N	N	Y	N	N	N	N	N	N	N	N	N	N	N	N	N	Not Assigned	Class II	1	0	4	5	5				2
Hexyl Acetate	N	N	N	N	N	N	N	N	N	N	N	N	N	N	N	N	Y	N	N	N	N	N	N	N	N	N	N	N	N	N	N	N	N	N	N	N	N	T3	Class II	1	1	4	1	5				2
Hexyl Carbitol [2-[2-(Hexyloxy)ethoxy]ethanol]	N	Y	N	N	N	N	N	N	N	N	N	N	N	N	N	N	N	Y	N	N	N	N	N	N	N	N	N	N	N	N	N	N	N	N	N	N	N	T2	Class IIIB		1	2	4	7				1
HMPA	N	N	N	N	N	N	N	N	N	N	N	N	N	N	N	N	N	N	N	N	N	N	N	N	N	Y	N	N	N	N	N	N	N	N	N	Y	Y	Not Assigned	Class IIIB	1		1	9	7				1
Indane	N	N	N	N	N	N	N	N	N	N	N	N	N	N	Y	N	N	N	N	N	N	N	N	N	N	N	N	N	N	N	N	N	N	N	N	N	N	Not Assigned	Class II	1	1	4	5	5				2
Iodobenzene	N	N	N	N	N	N	N	N	N	N	N	N	N	N	Y	N	N	N	N	N	N	Y	N	N	N	N	N	N	N	N	N	N	N	N	N	N	N	Not Assigned	Class IIIA	1	1	2	5	5				1
IPA [Propan-2-ol]	N	Y	N	N	N	N	N	N	N	N	N	N	N	N	N	N	N	N	N	N	N	N	N	N	N	N	N	N	N	N	N	N	N	N	N	Y	N	T2	Class IB	2	1	4	3	3	1	1	2	3	1
iso-Butanol [2-Methylpropan-1-ol]	N	Y	N	N	N	N	N	N	N	N	N	N	N	N	N	N	N	N	N	N	N	N	N	N	N	N	N	N	N	N	N	N	N	N	N	N	N	T2	Class IC	1	1	3	4	3	1	1		3	1
iso-Butyl Acetate	N	N	N	N	N	N	N	N	N	N	N	N	N	N	N	N	Y	N	N	N	N	N	N	N	N	N	N	N	N	N	N	N	N	N	N	N	N	T2	Class IB	1	0	4	2	3				3
Isobutyric acid	Y	N	N	N	N	N	N	N	N	N	N	N	N	N	N	N	N	N	N	N	N	N	N	N	N	N	N	N	N	N	N	N	N	N	N	Not Determined	N	T2	Class II	1	1	3	7	5				2
iso-Hexane [2-Methylpentane]	N	N	N	N	N	N	N	N	N	N	N	N	N	N	N	N	N	N	N	N	N	N	Y	N	N	N	N	N	N	N	N	N	N	N	N	N	N	T2	Class IB	3	0	6	3	7	1	3		3	3
Isopentyl Acetate [Isoamyl acetate]	N	N	N	N	N	N	N	N	N	N	N	N	N	N	N	N	Y	N	N	N	N	N	N	N	N	N	N	N	N	N	N	N	N	N	N	N	N	T2	Class IC	1	0	3	1	5				3
iso-Propyl Acetate	N	N	N	N	N	N	N	N	N	N	N	N	N	N	N	N	Y	N	N	N	N	N	N	N	N	N	N	N	N	N	N	N	N	N	N	N	N	T1	Class IB	2	0	4	2	3	1	1	2	3	1
Isopropylamine	N	N	N	N	N	N	N	N	Y	Y	N	N	N	N	N	N	N	N	N	N	N	N	N	N	N	N	N	N	N	N	N	N	N	N	Y	Y	N	T2	Class IA	3	0	5	8	7				3
Isopropylbenzene	N	N	N	N	N	N	N	N	N	N	N	N	N	N	Y	N	N	N	N	N	N	N	N	N	N	N	N	N	N	N	N	N	N	N	N	N	N	T2	Class II	1	0	4	2	7				2
Mesitylene [1,3,5-Trimethylbenzene]	N	N	N	N	N	N	N	N	N	N	N	N	N	N	Y	N	N	N	N	N	N	N	N	N	N	N	N	N	N	N	N	N	N	N	N	N	N	T1	Class II	1	0	4	2	7				2
Methanol	N	Y	N	N	N	N	N	N	N	N	N	N	N	N	N	N	N	N	N	N	N	N	N	N	N	N	N	N	N	N	N	N	N	N	N	Y	N	T1	Class IB	2	0	4	7	5	1	1	2	3	1
Methyl Acetate	N	N	N	N	N	N	N	N	N	N	N	N	N	N	N	N	Y	N	N	N	N	N	N	N	N	N	N	N	N	N	N	N	N	N	N	Y	N	T1	Class IB	3	0	5	3	5				3
Methyl benzoate	N	N	N	N	N	N	N	N	N	N	N	N	N	N	Y	N	Y	N	N	N	N	N	N	N	N	N	N	N	N	N	N	N	N	N	N	N	N	T1	Class IIIA	1	1	1	5	5				1
Methyl Butyrate	N	N	N	N	N	N	N	N	N	N	N	N	N	N	N	N	Y	N	N	N	N	N	N	N	N	N	N	N	N	N	N	N	N	N	N	N	N	Not Assigned	Class IB	2	0	4	5	5				3
Methyl Carbitol [2-[2-(Methoxy)ethoxy]ethanol]	N	Y	N	N	N	N	N	N	N	N	N	N	N	N	N	N	N	Y	N	N	N	N	N	N	N	N	N	N	N	N	N	N	N	N	N	Y	N	T3	Class IIIB	1	1	2	1	5				1
Methyl Cellosolve [2-Methoxyethanol]	N	Y	N	N	N	N	N	N	N	N	N	N	N	N	N	N	N	Y	N	N	N	N	N	N	N	N	N	N	N	N	N	N	N	N	N	Not Determined	N	T3	Class II	1	1	3	9	3	3	1		2	1
Methyl Formate	N	N	N	N	N	N	N	N	N	N	N	N	N	N	N	N	Y	N	N	N	N	N	N	N	N	N	N	N	N	N	N	N	N	N	N	Y	N	T1	Class IA	3	0	6	7	7				3
Methyl Isobutyl Carbinol	N	Y	N	N	N	N	N	N	N	N	N	N	N	N	N	N	N	N	N	N	N	N	N	N	N	N	N	N	N	N	N	N	N	N	N	N	N	Not Assigned	Class IIIB	1	1	3	2	3				1
Methyl Propionate	N	N	N	N	N	N	N	N	N	N	N	N	N	N	N	N	Y	N	N	N	N	N	N	N	N	N	N	N	N	N	N	N	N	N	N	N	N	T1	Class IB	2	0	5	3	3				3
Methylcyclohexane	N	N	N	N	N	N	N	N	N	N	N	N	N	N	N	N	N	N	N	N	N	N	Y	N	N	N	N	N	N	N	N	N	N	N	N	N	N	T3	Class IB	2	0	6	2	7				3
Methylcyclopentane	N	N	N	N	N	N	N	N	N	N	N	N	N	N	N	N	N	N	N	N	N	N	Y	N	N	N	N	N	N	N	N	N	N	N	N	N	N	T2	Class IB	2	0	8	3	3				3
MIBK [Methyl iso-Butyl Ketone or 4-Methyl-2-pentanone]	N	N	N	N	N	N	N	N	N	N	N	N	N	N	N	N	N	N	Y	N	N	N	N	N	N	N	N	N	N	N	N	N	N	N	N	N	N	T1	Class IB	1	0	4	2	3	1	1		3	1
Morpholine	N	N	N	N	N	N	N	N	Y	N	Y	N	N	N	N	N	N	Y	N	N	N	N	N	N	N	N	N	N	N	N	N	N	N	N	Y	Y	N	T2	Class II	1	1	4	7	3				2
MTBE [tert-Butylmethylether]	N	N	N	N	N	N	N	N	N	N	N	N	N	N	N	N	N	Y	N	N	N	N	N	N	N	N	N	N	N	N	N	N	N	N	N	N	N	T1	Class IB	3	0	8	3	5	1	2	2	3	1
N,N-Dimethylaniline	N	N	N	N	N	N	N	N	N	N	N	N	N	Y	Y	N	N	N	N	N	N	N	N	N	N	N	N	N	N	N	N	N	N	N	Y	N	N	T2	Class IIIA	1	1	1	6	7				1
n-Butyl Acetate	N	N	N	N	N	N	N	N	N	N	N	N	N	N	N	N	Y	N	N	N	N	N	N	N	N	N	N	N	N	N	N	N	N	N	N	N	N	T2	Class IB	1	0	4	2	3	1	1	1	3	1
NEP [1-Ethylpyrrolidin-2-one]	N	N	N	N	Y	N	N	Y	N	N	N	N	N	N	N	N	N	N	N	N	N	N	N	N	N	N	N	N	N	N	N	N	N	N	N	Y	N	Not Assigned	Class IIIA			2	4	3				1
N-Ethylaniline	N	N	N	N	N	N	N	N	N	N	N	N	N	Y	Y	N	N	N	N	N	N	N	N	N	N	N	N	N	N	N	N	N	N	N	Y	N	N	T1	Class IIIA	1	1	2	6	7				1
N-Ethyl-N-isopropylpropan-2-amine [Diispropylethylamine, Hunig's Base]	N	N	N	N	N	N	N	N	Y	N	N	Y	N	N	N	N	N	N	N	N	N	N	N	N	N	N	N	N	N	N	N	N	N	N	Y	N	N	T3	Class IB			5	6	3				3
n-Heptane	N	N	N	N	N	N	N	N	N	N	N	N	N	N	N	N	N	N	N	N	N	N	Y	N	N	N	N	N	N	N	N	N	N	N	N	N	N	T3	Class IB	2	0	6	2	7	1	3	2	3	3
n-Hexane	N	N	N	N	N	N	N	N	N	N	N	N	N	N	N	N	N	N	N	N	N	N	Y	N	N	N	N	N	N	N	N	N	N	N	N	N	N	T3	Class IB	2	0	8	7	7				3
Nitrobenzene	N	N	N	N	N	N	N	N	N	N	N	N	N	N	Y	N	N	N	N	N	N	N	N	N	Y	N	N	N	N	N	N	N	N	N	N	N	N	T1	Class IIIA	1	1	2	9	7				1
Nitroethane	N	N	N	N	N	N	N	N	N	N	N	N	N	N	N	N	N	N	N	N	N	N	N	N	Y	N	N	N	N	N	N	N	N	N	N	N	N	T2	Class IC	1	0	4	6	3				3
Nitromethane	N	N	N	N	N	N	N	N	N	N	N	N	N	N	N	N	N	N	N	N	N	N	N	N	Y	N	N	N	N	N	N	N	N	N	N	Y	N	T2	Class IC	2	0	10	2	3				3
N-Methylacetamide	N	N	N	N	Y	N	Y	N	N	N	N	N	N	N	N	N	N	N	N	N	N	N	N	N	N	N	N	N	N	N	N	N	N	N	N	Y	N	T1	Class IIIB	1	1	1	9	7				1
N-Methylaniline	N	N	N	N	N	N	N	N	N	N	N	N	N	Y	Y	N	N	N	N	N	N	N	N	N	N	N	N	N	N	N	N	N	N	N	Y	N	N	T1	Class IIIA	1	1	1	6	7				1
N-Methylformamide	N	N	N	N	Y	N	Y	N	N	N	N	N	N	N	N	N	N	N	N	N	N	N	N	N	N	N	N	N	N	N	N	N	N	N	N	Y	N	Not Assigned	Class IIIB	1	1	1	9	5				1
N-methylmorpholine [NNM]	N	N	N	N	N	N	N	N	Y	N	N	Y	N	N	N	N	N	Y	N	N	N	N	N	N	N	N	N	N	N	N	N	N	N	N	Y	Y	N	Not Assigned	Class IB			5	2	3				3
NMP [N-Methylpyrrolidone]	N	N	N	N	Y	N	N	Y	N	N	N	N	N	N	N	N	N	N	N	N	N	N	N	N	N	N	N	N	N	N	N	N	N	N	N	Y	Y	T2	Class IIIB	1	1	1	9	7	1	1		1	1
n-Nonane	N	N	N	N	N	N	N	N	N	N	N	N	N	N	N	N	N	N	N	N	N	N	Y	N	N	N	N	N	N	N	N	N	N	N	N	N	N	T3	Class IC	1	0	4	2	7				3
n-Octane	N	N	N	N	N	N	N	N	N	N	N	N	N	N	N	N	N	N	N	N	N	N	Y	N	N	N	N	N	N	N	N	N	N	N	N	N	N	T3	Class IB	1	0	5	2	7				3
n-Pentane	N	N	N	N	N	N	N	N	N	N	N	N	N	N	N	N	N	N	N	N	N	N	Y	N	N	N	N	N	N	N	N	N	N	N	N	N	N	T3	Class IA	3	0	8	3	7				3
n-Pentyl Acetate	N	N	N	N	N	N	N	N	N	N	N	N	N	N	N	N	Y	N	N	N	N	N	N	N	N	N	N	N	N	N	N	N	N	N	N	N	N	T2	Class IC	1	0	3	2	5				3
n-Pentyl Propionate	N	N	N	N	N	N	N	N	N	N	N	N	N	N	N	N	Y	N	N	N	N	N	N	N	N	N	N	N	N	N	N	N	N	N	N	N	N	Not Assigned	Class IIIB			3	2	5				1
n-Pentylamine	N	N	N	N	N	N	N	N	Y	Y	N	N	N	N	N	N	N	N	N	N	N	N	N	N	N	N	N	N	N	N	N	N	N	N	Y	N	N	T2	Class IB	2	0	5	7	5				3
n-Propyl acetate	N	N	N	N	N	N	N	N	N	N	N	N	N	N	N	N	Y	N	N	N	N	N	N	N	N	N	N	N	N	N	N	N	N	N	N	N	N	T2	Class IB	2	0	4	2	3				3
n-Propyl Propionate	N	N	N	N	N	N	N	N	N	N	N	N	N	N	N	N	Y	N	N	N	N	N	N	N	N	N	N	N	N	N	N	N	N	N	N	N	N	T2	Class IIIA	1	0	4	2	3				1
n-Propylamine	N	N	N	N	N	N	N	N	Y	Y	N	N	N	N	N	N	N	N	N	N	N	N	N	N	N	N	N	N	N	N	N	N	N	N	Y	N	N	T2	Class IB	3	0	7	8	7				3
Octamethylcyclotetrasiloxane [D4]	N	N	N	N	N	N	N	N	N	N	N	N	N	N	N	N	N	N	N	N	N	N	N	N	N	N	N	N	N	N	N	N	Y	N	N	N	N	Not Assigned	Class II		1	4	6	7				2
Octamethyltrisiloxane [MDM]	N	N	N	N	N	N	N	N	N	N	N	N	N	N	N	N	N	N	N	N	N	N	N	N	N	N	N	N	N	N	N	N	Y	N	N	N	N	Not Assigned	Class IC			4	1	7				3
p-Cymene	N	N	N	N	N	N	N	N	N	N	N	N	N	N	Y	N	N	N	N	N	N	N	N	N	N	N	N	N	N	N	N	N	N	N	N	N	N	T2	Class II	1	0	4	5	5				2
Pentachloroethane	N	N	N	N	N	N	N	N	N	N	N	N	N	N	N	N	N	N	N	Y	N	Y	N	N	N	N	N	N	N	N	N	N	N	N	N	N	Y	Not Assigned	Not Assigned	1	1	2	6	7				Not Assigned
Pentamethyl Phosphonic Diamide	N	N	N	N	N	N	N	N	N	N	N	N	N	N	N	N	N	N	N	N	N	N	N	N	N	Y	N	N	N	N	N	N	N	Y	N	Not Determined	N	Not Assigned	Not Assigned			1	3	5				Not Assigned
Pentan-1-ol	N	Y	N	N	N	N	N	N	N	N	N	N	N	N	N	N	N	N	N	N	N	N	N	N	N	N	N	N	N	N	N	N	N	N	N	N	N	T2	Class IC	1	1	3	2	3	1	1	2	3	1
Pentan-2-ol	N	Y	N	N	N	N	N	N	N	N	N	N	N	N	N	N	N	N	N	N	N	N	N	N	N	N	N	N	N	N	N	N	N	N	N	N	N	T2	Class IC	1	1	3	2	5				3
Pentan-2-one	N	N	N	N	N	N	N	N	N	N	N	N	N	N	N	N	N	N	Y	N	N	N	N	N	N	N	N	N	N	N	N	N	N	N	N	N	N	T1	Class IB	2	0	5	2	3				3
Pentan-3-ol	N	Y	N	N	N	N	N	N	N	N	N	N	N	N	N	N	N	N	N	N	N	N	N	N	N	N	N	N	N	N	N	N	N	N	N	N	N	T2	Class II	1	1	3	2	5				2
Pentan-3-one	N	N	N	N	N	N	N	N	N	N	N	N	N	N	N	N	N	N	Y	N	N	N	N	N	N	N	N	N	N	N	N	N	N	N	N	N	N	T1	Class IB	2	0	5	2	5				3
Pentane-2,4-dione [Acetylacetone]	N	N	N	N	N	N	N	N	N	N	N	N	N	N	N	N	N	N	Y	N	N	N	N	N	N	N	N	N	N	N	N	N	N	N	N	Y	N	T2	Class IC	1	0	3	6	5				3
Perfluorobenzene	N	N	N	N	N	N	N	N	N	N	N	N	N	N	Y	N	N	N	N	N	Y	Y	N	N	N	N	N	N	N	N	N	N	N	N	N	N	N	Not Assigned	Class IB	2	0	5	6	5				3
Perfluorodecalin	N	N	N	N	N	N	N	N	N	N	N	N	N	N	N	N	N	N	N	N	Y	Y	N	N	N	N	N	N	N	N	N	N	N	N	N	N	N	Not Assigned	Not Assigned			1	2	3				Not Assigned
PGDA Glycol Ether [Propylene glycol diacetate]	N	N	N	N	N	N	N	N	N	N	N	N	N	N	N	N	Y	Y	N	N	N	N	N	N	N	N	N	N	N	N	N	N	N	N	N	Not Determined	N	T2	Class IIIB			1	5	5				1
Piperidine	N	N	N	N	N	N	N	N	Y	N	Y	N	N	N	N	N	N	N	N	N	N	N	N	N	N	N	N	N	N	N	N	N	N	N	Y	N	N	T2	Class IB	2	1	5	7	3				3
PM Glycol Ether [1-Methoxy-2-propanol]	N	Y	N	N	N	N	N	N	N	N	N	N	N	N	N	N	N	Y	N	N	N	N	N	N	N	N	N	N	N	N	N	N	N	N	N	Y	N	T3	Class IC	1	1	3	2	3				3
PMA Glycol Ether [1-methoxy-2-propanol acetate]	N	N	N	N	N	N	N	N	N	N	N	N	N	N	N	N	Y	Y	N	N	N	N	N	N	N	N	N	N	N	N	N	N	N	N	N	Not Determined	N	T2	Class II	1	1	3	1	5				2
PnB Glycol Ether [3-Butoxypropan-2-ol]	N	Y	N	N	N	N	N	N	N	N	N	N	N	N	N	N	N	Y	N	N	N	N	N	N	N	N	N	N	N	N	N	N	N	N	N	Not Determined	N	T3	Class IIIA		1	2	1	7				1
PnP Glycol Ether [1-Propoxy-2-propanol]	N	Y	N	N	N	N	N	N	N	N	N	N	N	N	N	N	N	Y	N	N	N	N	N	N	N	N	N	N	N	N	N	N	N	N	N	Not Determined	N	T3	Class II		1	2	2	5				2
PPh Glycol Ether [Propylene glycol phenyl ether]	N	Y	N	N	N	N	N	N	N	N	N	N	N	N	N	N	N	Y	N	N	N	N	N	N	N	N	N	N	N	N	N	N	N	N	N	Not Determined	N	T1	Class IIIB			1	2	7				1
Propan-1-ol	N	Y	N	N	N	N	N	N	N	N	N	N	N	N	N	N	N	N	N	N	N	N	N	N	N	N	N	N	N	N	N	N	N	N	N	Y	N	T2	Class IB	1	1	5	4	3				3
Propanoic Acid	Y	N	N	N	N	N	N	N	N	N	N	N	N	N	N	N	N	N	N	N	N	N	N	N	N	N	N	N	N	N	N	N	N	N	N	Y	N	T1	Class II	1	1	3	7	3	2	1	2	2	1
Proprionitrile	N	N	N	N	N	N	N	N	N	N	N	N	N	N	N	N	N	N	N	N	N	N	N	Y	N	N	N	N	N	N	N	N	N	N	N	N	Y	T1	Class IB	2	0	5	9	5				3
Propyl Cellosolve [2-Propoxyethanol]	N	Y	N	N	N	N	N	N	N	N	N	N	N	N	N	N	N	Y	N	N	N	N	N	N	N	N	N	N	N	N	N	N	N	N	N	Not Determined	N	T3	Class II		1	3	2	5				2
Propyl Formate	N	N	N	N	N	N	N	N	N	N	N	N	N	N	N	N	Y	N	N	N	N	N	N	N	N	N	N	N	N	N	N	N	N	N	N	N	N	T1	Class IB	2	0	5	3	5				3
Propylene Carbonate [4-Methyl-1,3-dioxolan-2-one]	N	N	N	N	N	N	N	N	N	N	N	N	N	N	N	Y	N	N	N	N	N	N	N	N	N	N	N	N	N	N	N	N	N	N	N	Y	N	T1	Class IIIB	1	1	1	2	7				1
Propylene Glycol	N	Y	N	N	N	N	N	N	N	N	N	N	N	N	N	N	N	N	N	N	N	N	N	N	N	N	N	N	N	N	N	N	N	N	N	Y	N	T2	Class IIIB	1	2	1	2	5				1
p-Xylene	N	N	N	N	N	N	N	N	N	N	N	N	N	N	Y	N	N	N	N	N	N	N	N	N	N	N	N	N	N	N	N	N	N	N	N	N	N	T1	Class IC	1	0	4	2	5	2	2		3	3
Pyridazine	N	N	N	N	N	N	N	N	N	N	N	N	Y	N	Y	N	N	N	N	N	N	N	N	N	N	N	N	N	N	N	N	N	N	N	Y	N	N	Not Assigned	Class IIIA			2	5	7				1
Pyridine	N	N	N	N	N	N	N	N	N	N	N	N	Y	N	Y	N	N	N	N	N	N	N	N	N	N	N	N	N	N	N	N	N	N	N	Y	N	N	T1	Class IB	1	0	4	2	3	3	2	2	3	1
Pyrimidine	N	N	N	N	N	N	N	N	N	N	N	N	Y	N	Y	N	N	N	N	N	N	N	N	N	N	N	N	N	N	N	N	N	N	N	Y	N	N	Not Assigned	Class IC			4	5	5				3
Pyrrole	N	N	N	N	N	N	N	N	Y	N	Y	N	N	N	Y	N	N	N	N	N	N	N	N	N	N	N	N	N	N	N	N	N	N	N	Y	N	N	T1	Class II	1	1	3	6	3				2
Pyrrolidine	N	N	N	N	N	N	N	N	Y	N	Y	N	N	N	N	N	N	N	N	N	N	N	N	N	N	N	N	N	N	N	N	N	N	N	Y	Y	N	T3	Class IB	2	0	4	7	3				3
Quinoline	N	N	N	N	N	N	N	N	N	N	N	N	Y	N	Y	N	N	N	N	N	N	N	N	N	N	N	N	N	N	N	N	N	N	N	Y	N	N	T1	Class IIIB	1	1	2	9	7				1
Sulfolane	N	N	N	N	N	N	N	N	N	N	N	N	N	N	N	N	N	N	N	N	N	N	N	N	N	N	Y	N	N	N	Y	N	N	N	N	Y	N	T1	Class IIIB	1	2	1	9	7	1	2	2	1	1
TAME [tert-amyl methyl ether]	N	N	N	N	N	N	N	N	N	N	N	N	N	N	N	N	N	Y	N	N	N	N	N	N	N	N	N	N	N	N	N	N	N	N	N	N	N	T2	Class IB	2	0	6	2	3				3
tert-Amyl Alcohol [2-Methylbutan-2-ol]	N	Y	N	N	N	N	N	N	N	N	N	N	N	N	N	N	N	N	N	N	N	N	N	N	N	N	N	N	N	N	N	N	N	N	N	N	N	T2	Class II	1	1	4	2	3				2
tert-Butanol [2-Methylpropan-2-ol]	N	Y	N	N	N	N	N	N	N	N	N	N	N	N	N	N	N	N	N	N	N	N	N	N	N	N	N	N	N	N	N	N	N	N	N	N	N	T1	Class IB	2	1	4	3	3	1	1		3	1
Tetrachloroethene	N	N	Y	N	N	N	N	N	N	N	N	N	N	N	N	N	N	N	N	Y	N	Y	N	N	N	N	N	N	N	N	N	N	N	N	N	N	Y	T1	Not Assigned	1	0	4	6	5				Not Assigned
Tetrachloromethane [Carbon Tetrachloride]	N	N	N	N	N	N	N	N	N	N	N	N	N	N	N	N	N	N	N	Y	N	Y	N	N	N	N	N	N	N	N	N	N	N	N	N	N	Y	T1	Not Assigned	2	0	2	7	10				Not Assigned
Tetraethylene glycol	N	Y	N	N	N	N	N	N	N	N	N	N	N	N	N	N	N	Y	N	N	N	N	N	N	N	N	N	N	N	N	N	N	N	N	N	Y	Y	T2	Class IIIB	1	2	1	1	7				1
Tetraethylsulfamide [TES]	N	N	N	N	N	N	N	N	N	N	N	N	N	N	N	N	N	N	N	N	N	N	N	N	N	N	Y	N	N	N	N	N	N	Y	N	Not Determined	N	Not Assigned	Class IIIB			2	5	7				1
Tetrahydropyran	N	N	N	N	N	N	N	N	N	N	N	N	N	N	N	N	N	Y	N	N	N	N	N	N	N	N	N	N	N	N	N	N	N	N	N	N	N	Not Assigned	Class IB		0	8	5	5				3
Tetrahydrothiophene	N	N	N	N	N	N	N	N	N	N	N	N	N	N	N	N	N	N	N	N	N	N	N	N	N	N	Y	Y	N	N	N	N	N	N	N	N	N	T3	Class IB	1	1	5	2	3				3
Tetrahydrothiophene 1-oxide	N	N	N	N	N	N	N	N	N	N	N	N	N	N	N	N	N	N	N	N	N	N	N	N	N	N	Y	N	Y	N	N	N	N	N	N	Y	N	Not Assigned	Class IIIB			2	5	7				1
Tetralin	N	N	N	N	N	N	N	N	N	N	N	N	N	N	Y	N	N	N	N	N	N	N	N	N	N	N	N	N	N	N	N	N	N	N	N	N	N	T2	Class IIIA	1	1	3	6	7				1
Tetramethoxymethane	N	N	N	N	N	N	N	N	N	N	N	N	N	N	N	N	N	Y	N	N	N	N	N	N	N	N	N	N	N	N	N	N	N	N	N	N	N	Not Assigned	Class IB			6	5	5				3
THF [Tetrahydrofuran]	N	N	N	N	N	N	N	N	N	N	N	N	N	N	N	N	N	Y	N	N	N	N	N	N	N	N	N	N	N	N	N	N	N	N	N	Y	N	T3	Class IB	2	0	6	7	5	1	1	2	3	1
Thiophene	N	N	N	N	N	N	N	N	N	N	N	N	N	N	Y	N	N	N	N	N	N	N	N	N	N	N	Y	Y	N	N	N	N	N	N	N	N	N	T2	Class IB	2	0	6	3	3				3
TMU [1,1,3,3-Tetramethylurea]	N	N	N	N	N	N	N	N	N	N	N	N	N	N	N	N	N	N	N	N	N	N	N	N	N	N	N	N	N	N	N	Y	N	N	N	Y	N	Not Assigned	Class IIIA			1	9	5				1
Toluene	N	N	N	N	N	N	N	N	N	N	N	N	N	N	Y	N	N	N	N	N	N	N	N	N	N	N	N	N	N	N	N	N	N	N	N	N	N	T1	Class IB	2	0	5	6	3	1	2	2	3	3
TPM Glycol Ether [Tripropylene glycol methyl ether]	N	Y	N	N	N	N	N	N	N	N	N	N	N	N	N	N	N	Y	N	N	N	N	N	N	N	N	N	N	N	N	N	N	N	N	N	Not Determined	N	T3	Class IIIB	1		1	1	7				1
TPnB Glycol Ether [Tripropylene glycol n-butyl ether]	N	Y	N	N	N	N	N	N	N	N	N	N	N	N	N	N	N	Y	N	N	N	N	N	N	N	N	N	N	N	N	N	N	N	N	N	Not Determined	N	T4	Class IIIB			1	5	7				1
Triacetin [1,2,3-triacetoxypropane]	N	N	N	N	N	N	N	N	N	N	N	N	N	N	N	N	Y	N	N	N	N	N	N	N	N	N	N	N	N	N	N	N	N	N	N	N	N	T2	Class IIIB	1		2	1	7				1
Tributylamine	N	N	N	N	N	N	N	N	Y	N	N	Y	N	N	N	N	N	N	N	N	N	N	N	N	N	N	N	N	N	N	N	N	N	N	Y	N	N	T3	Class IIIA	1	1	2	9	7				1
Trichloroethene	N	N	Y	N	N	N	N	N	N	N	N	N	N	N	N	N	N	N	N	Y	N	Y	N	N	N	N	N	N	N	N	N	N	N	N	N	N	Y	T2	Not Assigned	2	0	4	9	3				Not Assigned
Triethanolamine	N	Y	N	N	N	N	N	N	Y	N	N	Y	N	N	N	N	N	N	N	N	N	N	N	N	N	N	N	N	N	N	N	N	N	N	Y	Y	N	T2	Class IIIB	1	3	1	1	5				1
Triethoxymethane [Triethyl orthoformate]	N	N	N	N	N	N	N	N	N	N	N	N	N	N	N	N	N	Y	N	N	N	N	N	N	N	N	N	N	N	N	N	N	N	Y	N	Not Determined	N	T4	Class IC			5	1	5				3
Triethylamine	N	N	N	N	N	N	N	N	Y	N	N	Y	N	N	N	N	N	N	N	N	N	N	N	N	N	N	N	N	N	N	N	N	N	N	Y	N	N	T3	Class IB	2	0	6	7	3	2	2	2	3	1
Triethylene Glycol	N	Y	N	N	N	N	N	N	N	N	N	N	N	N	N	N	N	Y	N	N	N	N	N	N	N	N	N	N	N	N	N	N	N	N	N	Y	Y	T2	Class IIIB	1	2	2	1	3				1
Triglyme [Triethyleneglycol dimethyl ether]	N	N	N	N	N	N	N	N	N	N	N	N	N	N	N	N	N	Y	N	N	N	N	N	N	N	N	N	N	N	N	N	N	N	N	N	Y	Y	T4	Class IIIB	1	1	3	9	7				1
Trimethoxymethane [Trimethyl orthoformate]	N	N	N	N	N	N	N	N	N	N	N	N	N	N	N	N	N	Y	N	N	N	N	N	N	N	N	N	N	N	N	N	N	N	Y	N	Not Determined	N	T3	Class IB			5	2	3				3
Water	N	N	N	N	N	N	N	N	N	N	N	N	N	N	N	N	N	N	N	N	N	N	N	N	N	N	N	N	N	N	N	N	N	Y	N	Y	N	Not Assigned	Not Assigned	1	1	1	1	1				Not Assigned
REFERENCE
1. Health and Safety Executive. Hazardous Area Classification and Control of Ignition Sources. http://www.hse.gov.uk/comah/sragtech/techmeasareaclas.htm.
2. National Fire Protection Association. NFPA 30: Flammable and Combustible Liquids Code. https://www.osha.gov/dte/library/flammable_liquids/flammable_liquids.html.
3. Antoine C. Tensions des vapeurs; nouvelle relation entre les tensions et les températures. Comptes Rendus des Séances de l’Académie des Sciences. 1888;107:681-684.
4. ICH: Geneva. Impurities: Guideline for Residual Solvents Q3C(R5). http://www.ich.org/fileadmin/Public_Web_Site/ICH_Products/Guidelines/Quality/Q3C/Step4/Q3C_R5_Step4.pdf.
5. Prat D, Wells A, Hayler J, et al. CHEM21 selection guide of classical- and less classical-solvents. Green Chemistry. 2015;18(1):288-296. doi:10.1039/c5gc01008j
6. Abbot, S. HSP Basics. https://www.stevenabbott.co.uk/practical-solubility/hsp-basics.php (accessed 2022-06-20).
7. Chung, Y.; Vermeire, F. H.; Wu, H.; Walker, P. J.; Abraham, M. H.; Green, W. H. Group Contribution and Machine Learning Ap-proaches to Predict Abraham Solute Parameters, Solvation Free Energy, and Solvation Enthalpy. J Chem Inf Model 2022, 62 (3), 433–446. https://doi.org/10.1021/acs.jcim.1c01103.
[truncated: 31 more columns]
