# Supplementary material for: Towards sustainable lipidomics: computational screening and experimental validation of chloroform-free alternatives for lipid extraction
Source: Anal Bioanal Chem. 2025 Oct 4;417(28):6451–62. doi: 10.1007/s00216-025-06136-z (PMC12596327; doi:10.1007/s00216-025-06136-z)
Supplement: Supplementary file 3 — Supplementary Material 3 (XLSX 27.4 KB) [file 216_2025_6136_MOESM3_ESM.xlsx]

## Sheet: Table S3
Table S3. List of 83 solvents complimented by 29 physicochemical descriptors obtained from original Diorazio's dataset by filtering out solvents classified as “hazardous” according to CHEM21 consortium classification and solvents with the boiling point above 125 °C.
	Physicochemical properties
Object	Melting point (°C)	Boiling point (°C)	Density (g cm-3)	Refractive Index	Dipole (Debye)	Dielectric	Hildebrand (cal cm-3)0.5	Hansen Disp (MPa) The values highlighted in red were obtained from Ref.1	Hansen Polar (MPa) The values highlighted in red were obtained from Ref.1	Hansen H-Bond (Mpa) The values highlighted in red were obtained from Ref.1	ETN	Solvatochromic π	Solvatochromic α	Solvatochromic β	Gutmann donor number	Log Po/w	Abraham A The values highlighted in red were obtained from Ref.2	Abraham B The values highlighted in red were obtained from Ref.2	Abraham L The values highlighted in red were obtained from Ref.2	Abraham S The values highlighted in red were obtained from Ref.2	Abraham E ((cm3 mol-1)/10) The values highlighted in red were obtained from Ref.2	Abraham V ((cm3 mol-1)/10) The values highlighted in red were obtained from Ref.2	Auto-Ignition (°C)	Flash Point (°C)	Vapour Pressure (mmHg)	Solubility of Water (g L-1)	Viscosity (cP)	Heat Capacity (J L-1 K-1)	Hvap (K J L-1)
(E)-1,2-Dichloroethene	-81.5	60.2	1.276	1.449	2.95	9.2	9.5	17	8	3.2					0	1.86	0.09	0.05	2.28	0.41	0.43	0.592	460	4	163.1		0.412	901	247
(Trifluoromethoxy)benzene [Trifluoromethylphenyl ether]		103	1.226	1.406																		0.969
(Z)-1,2-Dichloroethene	-49.4	47.7	1.246	1.446	0	2.3	9.1	16.7	7.8	3.3		0.44	0	0	0	1.93	0.11	0.05	2.44	0.61	0.44	0.592	460	2	270.5		0.466	917	287
1,1,2-Trichloroethane	-35.5	113.8	1.432	1.471	1.36	7.3	9.9	18.2	5.3	6.8						2.38	0.13	0.08	3.29	0.68	0.5	0.758	460		18.5		1.152	735	198
1,1-Dichloroethane	-97	57.3	1.168	1.416	2.35	10	8.9	16.5684	8.18193	0.409097	0.27					1.79	0.1	0.1	2.32	0.49	0.32	0.635	458	-12	181.4	5.45	0.488	1089	192
1,2,3,4,5-Pentafluoro-6-(trifluoromethyl)benzene [Perfluorotoluene]	-66	104	1.666	1.368																		0.999		20
1,2-Diaminoethane	11.1	117	0.899	1.457	1.9	12.9	12.4	16.5684	8.79558	16.9775	0.35				55	-2.04	0.3	1.1	2.29	0.65	0.462	0.59	385	33	8.5		1.586	3188	995
1,2-Dimethoxypropane		96	0.855	1.385																		0.931	410	1			0.687	2346	338
1-Methoxypropan-2-ol	-96.7	120.6	0.92	1.4	2.4		10.4	15.6	6.3	11.6							0.33	0.81	2.655	0.53	0.218	0.7896	287	32	7.9		1.904		828
1-Methylazepan-2-one [N-Methylcaprolactam]		107	1.013	1.483	4.23						0.34				27.1							1.102		103
2,2-Dimethoxypropane	-47	81	0.848	1.378			7.4															0.931	410	-10	89.5
2,2-Dimethyl-1,3-dioxolane		92	0.946	1.398																		0.822		2
2-Methyltetrahydrofuran [2-MeTHF]	-136	80	0.86	1.408	1.06	7	8.5	16.9	5	4.3	0.179				12	1.85	0	0.53	2.82	0.48	0.24	0.763	270	-11		1216.65	0.502	2102	298
3,3-Dimethyl-2-butanone [MTBK]	-49.8	106.5	0.801	1.395	2.79	12.7	8.2				0.256			0.48	17	1.2	0	0.51		0.62	0.11	0.97		12	24.3	19.71	0.712	2561	368
3-Methyl-2-butanone [MIPK, Methyl isopropyl ketone]	-92	94.2	0.805	1.388	2.79	16.6	8.9				0.315			0.48	17.1	0.84	0	0.51		0.65	0.13	0.829	448	0	41	59.04	0.596	2579	561
Acetic Acid	16.7	117.9	1.049	1.372	1.68	6.2	13	14.5229	7.97738	13.5002	0.65	0.64	1.12		20	-0.17	0.61	0.44	1.75	0.65	0.27	0.465	427	43	11.7	603.29	1.199	1937
Acetone	-94.7	56.1	0.784	1.359	2.88	21.4	9.6	15.5457	10.432	6.95464	0.355	0.71	0.08	0.48	17	-0.24	0.04	0.49	1.7	0.7	0.18	0.547	465	-18	185.4	790.71	0.322	2774	550
Acetonitrile	-43.8	81.6	0.776	1.344	3.95	35.9	12.1	15.3411	18.0003	6.13645	0.46	0.75	0.19	0.31	14.6	-0.34	0.07	0.32	1.74	0.9	0.24	0.404	524	6	70.5	785.84	0.37	2884	558
Benzotrifluoride	-29	102.1	1.18	1.41	2.86		8.2	17.5	8.8	0	0.24					3.01	0	1		0.48	0.23	0.91	620	12	30.1		0.581	1083	231
Butan-1-ol	-88.6	117.7	0.81	1.399	1.74	17.5	11.6	15.9548	5.72735	15.7502	0.6	0.47	0.79	0.88	29	0.84	0.37	0.48	2.6	0.42	0.22	0.731	343	29	4.3	98.84	2.932	2896	1038
Butan-2-ol	-114.7	99.5	0.808	1.397	1.65	16.6	11.1	15.7502	5.72735	14.5229	0.51					0.65	0.33	0.56	2.338	0.36	0.22	0.731	406	24	11.5	111.16	3.704	3202
Butanone [MEK]	-86.7	79.6	0.805	1.379	2.78	18.9	9.5	15.9548	9.00013	5.11371	0.327	0.67	0.06	0.48	17.4	0.29	0	0.51	2.29	0.7	0.17	0.688	516	-6	65.2	224.89	0.409	2723	328
Butyl Formate	-91.9	106.1	0.89	1.39	2.03		8.9	15.7	6.5	9.2							0	0.38	2.96	0.63	0.12	0.888	322	18	21.7		0.674	2194	361
Butyronitrile	-111.9	117.5	0.787	1.383	4.07	24.6	10.2	15.3411	12.4774	5.11371	0.364	0.71			16.6	0.6	0	0.36	2.548	0.9	0.188	0.686	502	36	15.1		0.589	8526	608
Chloroform	-63.2	61.2	1.48	1.446	1.02	4.9	9.2	17.7957	3.06822	5.72735	0.259	0.58	0.44	0	4	1.97	0.15	0.04	2.4085	0.49	0.425	0.6167			158.1	6.78	0.578	646	119
CPME [Cyclopentyl Methyl Ether]	-140	106	0.86	1.419	1.27	4.8	8.4	16.7	4.3	4.3						1.59						0.904	180	-1		1260.93
Cyclohexane	6.7	80.7	0.778	1.426	0	2	8.2	16.773	0	0.204548	0.01	0	0	0	0	3.44	0	0	2.96	0.1	0.31	0.845	260	-20	77.5	0.07	0.98	2371	462
DCM [Dichloromethane]	-94.9	39.7	1.317	1.424	1.6	9	9.9	18.2048	6.341	6.13645	0.309	0.82	0.3	0	1	1.25	0.1	0.05	2.02	0.57	0.39	0.494	615		356.6	16.99	0.435	898	205
Dimethyl Adipate	8	109.5	1.063	1.428				16.3	6.8	8.5						1.03	0	0.92	5.239	1.19	0.169	1.3846	400	110
Dimethyl Carbonate	4	90.3	1.063	1.368	0.93	3.2	9.5	15.5457	3.88642	9.61377	0.232		0	0.38	17.2		0	0.53	2.24	0.59	0.142	0.6644	458	17			0.618	1719	419
Dipropylamine	-63	109.3	0.73	1.4	1.07		8	15.3411	1.43184	4.09097					40	1.67	0.08	0.69	3.35	0.3	0.12	1.054	299	17	20.8		0.46		249
Ethanol	-114.5	78.3	0.785	1.361	1.74	24.6	12.8	15.7502	8.79558	19.4321	0.65	0.54	0.83	0.77	32	-0.3	0.37	0.48	1.49	0.42	0.25	0.449	423	13	39	782.35	1.195	3052	1029
Ethyl Acetate	-83.6	77.2	0.895	1.372	1.78	6	8.9	15.1366	3.68187	6.341	0.228	0.55	0	0.45	17.1	0.73	0	0.47	3.161	0.57	0.05	1.028	427	-4	73.8	80.17	0.451	2113	360
Ethyl butyrate	-98	120.9	0.87	1.39	1.91		8.3	15.5	5.6	5					16.8		0	0.45	3.271	0.58	0.068	1.0284	463	24	13.4		0.665	2241	204
Ethyl Formate	-76.9	54.2	0.915	1.36	1.94	7.2	9.3	15.5457	8.38648	8.38648	0.32	0.61	0	0.36		0.23	0	0.38	1.85	0.66	0.15	0.606	455	-20	194.5		0.403	2109	271
Ethyl propionate	-73.9	99	0.88	1.38	1.75		8.8	15.5	6.1	4.9		0.47	0	0.42	17.1	1.21	0	0.45	2.807	0.58	0.087	0.8875	477	12	28.3		0.53		438
Fluorobenzene	-42.2	85.3	1.023	1.465	1.61	5.6	9.1	18.1	6.1	2	0.194	0.62	0		3	2.27	0	0.1	2.79	0.57	0.48	0.734		-15	58.7	1.53	0.608	1476	289
Formic Acid	8.4	100	1.22	1.37	1.41	55	10.5	14.3184	11.8638	16.5684	0.73				19	-0.54	0.75	0.38		0.6	0.3	0.324	480	48	33.6		1.75	1766	138
Hexamethyldisiloxane [M2]	-68	100.5	0.76	1.377	0.66		6.2	12.6	2	0						4.2						0.968		-2	33.8			2507	283
IPA [Propan-2-ol]	-88	82.4	0.786	1.377	1.65	19.9	11.4	15.7502	6.13645	16.3639	0.55	0.48	0.76	0.95	36	0.05	0.33	0.56	1.76	0.36	0.21	0.59	399	12	33.1	786.75	2.393	3207	1115
iso-Butanol [2-Methylpropan-1-ol]	-108	107.8	0.794	1.396	1.64	17.9	11.2	15.1366	5.72735	15.9548	0.55					0.76	0.37	0.48	2.413	0.39	0.22	0.731	408	28	8.9	111.16	4.024	3009	1788
iso-Butyl Acetate	-98.9	117.3	0.87	1.39	1.87	5.6	8.4	15.7502	5.31826	7.15919						1.78	0	0.45	2.31	0.62	0.11	0.747	423	18	15		0.698	2225	314
iso-Hexane [2-Methylpentane]	-153.6	60.3	0.65	1.372	0		7									4						0.954	306	-35	171		0.293	3426	376
iso-Propyl Acetate	-73.4	88.5	0.87	1.38	1.75		8.6	14.9	4.5	8.2					17.5	1.22	0	0.47	2.546	0.57	0.06	0.888	460	2	46.9		0.509	2201	348
Methanol	-97.7	64.5	0.791	1.328	1.71	32.7	14.5	15.1366	12.2729	22.2958	0.76	0.6	0.93	0.62	30	-0.74	0.43	0.47	0.97	0.44	0.28	0.308	464	11	95.5	791.99	0.587	3162	1406
Methyl Acetate	-98.1	57	0.928	1.361	1.69	6.9	9.5	15.5457	7.15919	7.56829	0.253	0.6	0	0.42	16.4	0.18	0	0.45	1.91	0.64	0.14	0.606	502	-10	172.3	226.83	0.389	2068	403
Methyl Butyrate	-85.8	102.8	0.891	1.386	1.72	5.5	8.8									1.29						0.888		14	24.3		0.577	2165	561
Methyl Propionate	-87.5	80	0.908	1.376	1.67	6.2	9.1	15.5	6.5	7.7					11	0.84	0	0.45	2.431	0.6	0.128	0.7466	469	-2	65		0.458	2157	420
Methylcyclohexane	-126.6	100.9	0.765	1.423	0	2	8	15.9548	0	1.02274						3.88	0	0	3.32	0.1	0.24	0.986	285	-6	36.2		0.742	2432	341
MIBK [Methyl iso-Butyl Ketone or 4-Methyl-2-pentanone]	-84.7	116.2	0.798	1.396	2.69	13.1	8.6	15.3411	6.13645	4.09097	0.269				16	1.31	0	0.51	3.089	0.65	0.11	0.97	459	16	14.4	13.51	0.58	2571	359
MTBE [tert-Butylmethylether]	-108.6	55.2	0.735	1.369	1.36	4.5	7.4	14.8	4.3	5	0.124					0.94	0	0.55	2.372	0.22	0.024	0.8717	450	-28	197.8		0.34	2869	389
NEP [1-Ethylpyrrolidin-2-one]		97	0.992					18	12	7												0.961		76
n-Heptane	-90.6	98.4	0.679	1.388	0	1.9	7.5	15.3411	0	0	0.012	-0.08	0	0	0	4.5	0	0	3.17	0	0	1.095	204	-4	35.5	0.01	0.414	3273	460
n-Hexane	-95.3	68.7	0.655	1.375	0	1.9	7.3	14.932	0	0	0.009	-0.08	0	0	0	4	0	0	2.67	0	0	0.954	225	-22	120.2	0.04	0.318	3445	476
Nitroethane	-89.5	114	1.045	1.391	3.61	29	11	15.9548	15.5457	4.50006	0.4				5	0.18	0.02	0.33	2.41	0.95	0.27	0.565	360	28	15.7		0.68	1705	485
N-methylmorpholine [NNM]	-65	117	0.92	1.435																		0.863		14
n-Octane	-56.8	123	0.699	1.397	0	1.9	7.5	15.5457	0	0	0.012				0	5.15	0	0	3.68	0	0	1.236	206	13	10.5		0.542	3156	213
n-Pentylamine	-55	104.5	0.75	1.41	1.55		8.8									1.45	0.16	0.61	3.14	0.35	0.21	0.913	305	7	23		0.679		287
n-Propyl acetate	-95	101.6	0.883	1.384	1.79	6	8.8	15.3	4.3	7.6	0.21				16	1.24	0	0.45	2.82	0.6	0.09	0.888	450	15	24.8		0.585	2159	345
n-Propyl Propionate	-75.9	122.4	0.732	1.39	1.79		8.6	15.5457	5.6	5.7							0	0.45	3.338	0.56	0.07	1.0284	434	75	10.5		0.675	2645	357
Pentamethyl Phosphonic Diamide		76	1.024	1.459																		1.276
Pentan-2-ol	-73.2	119	0.81	1.406	1.65	13.7	10.8	15.6	6.4	13.3	0.49					1.25	0.33	0.56	2.84	0.36	0.2	0.872	343	34	4	21.54	4.136	3196	1881
Pentan-2-one	-76.9	102.3	0.802	1.391	2.74	15.4	9	16	7.6	4.7	0.321			0.5	17.5	0.84	0	0.51	2.76	0.68	0.14	0.829	452	7	27	40.47	0.492	2653	389
Pentan-3-ol	-75	115.3	0.821	1.41	1.65	13.4	10.2				0.46					1.21	0.33	0.56		0.36	0.22	0.872	435	41	6.8	51.43	5.682		731
Pentan-3-one	-39	102	0.809	1.392	2.7	17.5	9.1	15.7502	7.56829	4.70461	0.65	0.72		0.45	16.5	0.82	0	0.51	2.811	0.66	0.15	0.829	452	13	31.3	46.26	0.473	2727	441
Perfluorobenzene	5.1	80.3	1.607	1.377	0	2.1	8.3	16	0	0	0.108					2.22	0	0.01	2.345	0.56	0.088	0.8226		10	66		0.954	738	93
Piperidine	-10.5	106.5	0.857	1.453	0.73	5.8	9.5	17.3	4.5	8.2	0.148				40	0.85	0.1	0.69	3.3	0.46	0.42	0.804	320	3	22.6		1.469	2459	426
PM Glycol Ether [1-Methoxy-2-propanol]	-97	120	0.921	1.4	2.4		10.4	15.5457	7.15919	13.5002												0.79	287	31	8		1.904		828
Propan-1-ol	-126.2	97.2	0.804	1.386	1.65	20.5	12.2	15.9548	6.75009	17.3866	0.62	0.52	0.78			0.25	0.37	0.48	2.03	0.42	0.24	0.59	371	15	14.3	803.23	2.191	2921	1060
Propyl Formate	-92.9	80.8	0.9	1.377	1.83	7.7	9	15.5	7.1	8.6						0.83	0	0.38	2.43	0.63	0.13	0.747	455	-3	62.7		0.527	2156
Pyrimidine	21	123.5	1.079	1.496	2.33			20.5	9.4	11.3			0	0.48		-0.4	0	0.65	2.84	1	0.61	0.634		34				1856	499
Pyrrolidine	-57.8	86.6	0.85	1.44	1.58		10	17.9	6.5	7.4	0.26					0.46						0.663	269	3	48.9		0.774	2585	400
TAME [tert-amyl methyl ether]	-80	86.3	0.766	1.388	0		7.6	13.2956	6.13645	3.88642	0.114					1.6	0	0.54	2.799	0.25	0.05	1.0127	430	-13	57.6		0.483	2717	382
tert-Amyl Alcohol [2-Methylbutan-2-ol]	-8.8	102.2	0.806	1.405	1.71	5.8	10.3	15.3	6.1	13.3	0.32					0.89	0.31	0.6	2.722	0.3	0.19	0.872	435	41	12.1	96.43	5.043	3424	1739
tert-Butanol [2-Methylpropan-2-ol]	25.6	82.3	0.789	1.388	1.65	12.5	10.6	15.2	5.1	14.7	0.39	0.41	0.68	1.01	38	0.35	0.31	0.6	1.96	0.3	0.18	0.731	478	11	29.7	6.5	6.113	3659
Tetrachloroethene	-22.4	119.1	1.614	1.506	0	2.3	9.3	19.023	6.54555	2.86368	0.043	0.28	0	0		2.88	0	0	3.584	0.44	0.64	0.837	677		14.8	0.21	0.905	568	119
Tetrahydrothiophene	-96.2	119.2	0.994	1.529	1.89	8.6	10	18.6	6.7	6	0.19						0	0.26	3.061	0.66	0.623	0.7271	200	18	13.9		1.745	1585	370
Tetramethoxymethane	-5	114	1.023	1.385																		1.048		22
THF [Tetrahydrofuran]	-108.4	67	0.881	1.407	1.69	7.5	9.1	16.773	5.72735	7.97738	0.207	0.58	0	0.55	20.5	0.46	0	0.48	2.64	0.52	0.29	0.622	224	-14	129.6	999.93	0.487	1932	506
Thiophene	-38.1	84.1	1.059	1.529	0.56	2.7	9.8	18.9	2.4	7.8	0.14					1.81	0	0.15	2.82	0.56	0.69	0.641	395	-7	63.3		0.653	1367	315
Toluene	-95	110.6	0.862	1.47	0.38	2.4	8.9	18.0003	1.43184	2.04548	0.099	0.54	0	0.11	0.1	2.73	0	0.14	3.33	0.52	0.6	0.857	536	5	21.8	1.65	0.592	1961	371
Trimethoxymethane [Trimethyl orthoformate]	-53	101.5	0.963	1.379	1.7							0.58	0									0.848	255	9					478
Water	0	100	1	1.333	1.77	78.3	23.5	15.5457	15.9548	42.3415	1	1.09	1.17	0.18	18		0.82	0.35	0.26	0.45	0	0.167			18.6	1070.64	1.003	4190	2180
REFERENCE
1. Abbot, S. HSP Basics. https://www.stevenabbott.co.uk/practical-solubility/hsp-basics.php (accessed 2022-06-20).
2. Chung, Y.; Vermeire, F. H.; Wu, H.; Walker, P. J.; Abraham, M. H.; Green, W. H. Group Contribution and Machine Learning Ap-proaches to Predict Abraham Solute Parameters, Solvation Free Energy, and Solvation Enthalpy. J Chem Inf Model 2022, 62 (3), 433–446. https://doi.org/10.1021/acs.jcim.1c01103.
