# Supplementary material for: Towards sustainable lipidomics: computational screening and experimental validation of chloroform-free alternatives for lipid extraction
Source: Anal Bioanal Chem. 2025 Oct 4;417(28):6451–62. doi: 10.1007/s00216-025-06136-z (PMC12596327; doi:10.1007/s00216-025-06136-z)
Supplement: Supplementary file 4 — Supplementary Material 4 (XLSX 16.8 KB) [file 216_2025_6136_MOESM4_ESM.xlsx]

## Sheet: Table_S4
Table S4. HHansen solubility parameters (HSP) for the set of 83 solvents retrieved from the Diorazio's dataset and additional literature resource.
Name	Hansen Disp (MPa) The values highlighted in red were obtained from Ref.1	Hansen Polar (MPa) The values highlighted in red were obtained from Ref.1	Hansen H-Bond (Mpa) The values highlighted in red were obtained from Ref.1	Ra
Chloroform	17.7957	3.06822	5.72735	0
1,1,2-Trichloroethane	18.2	5.3	6.8	2.60485
CPME [Cyclopentyl Methyl Ether]	16.7	4.3	4.3	2.89082
2-Methyltetrahydrofuran [2-MeTHF]	16.9	5	4.3	2.99637
Piperidine	17.3	4.5	8.2	3.02438
Thiophene	18.9	2.4	7.8	3.10166
DCM [Dichloromethane]	18.2048	6.341	6.13645	3.39821
Pyrrolidine	17.9	6.5	7.4	3.82339
Tetrahydrothiophene	18.6	6.7	6	3.98142
THF [Tetrahydrofuran]	16.773	5.72735	7.97738	4.03951
Toluene	18.0003	1.43184	2.04548	4.04985
Fluorobenzene	18.1	6.1	2	4.84306
iso-Butyl Acetate	15.7502	5.31826	7.15919	4.88352
Tetrachloroethene	19.023	6.54555	2.86368	5.13005
n-Propyl Propionate	15.5457	5.6	5.7	5.16345
Ethyl butyrate	15.5	5.6	5	5.29338
Ethyl Acetate	15.1366	3.68187	6.341	5.3886
Dipropylamine	15.3411	1.43184	4.09097	5.42728
n-Propyl acetate	15.3	4.3	7.6	5.47158
Dimethyl Adipate	16.3	6.8	8.5	5.52831
Ethyl propionate	15.5	6.1	4.9	5.56392
(Z)-1,2-Dichloroethene	16.7	7.8	3.3	5.75187
(E)-1,2-Dichloroethene	17	8	3.2	5.76563
Pentan-2-one	16	7.6	4.7	5.87287
Dimethyl Carbonate	15.5457	3.88642	9.61377	6.00202
MIBK [Methyl iso-Butyl Ketone or 4-Methyl-2-pentanone]	15.3411	6.13645	4.09097	6.01595
Methyl Propionate	15.5	6.5	7.7	6.06213
MTBE [tert-Butylmethylether]	14.8	4.3	5	6.15981
Pentan-3-one	15.7502	7.56829	4.70461	6.16705
Methyl Acetate	15.5457	7.15919	7.56829	6.35418
Butyl Formate	15.7	6.5	9.2	6.43461
iso-Propyl Acetate	14.9	4.5	8.2	6.45789
Cyclohexane	16.773	0	0.204548	6.64074
Methylcyclohexane	15.9548	0	1.02274	6.71592
Propyl Formate	15.5	7.1	8.6	6.75191
Butanone [MEK]	15.9548	9.00013	5.11371	7.00858
Perfluorobenzene	16	0	0	7.42393
Ethyl Formate	15.5457	8.38648	8.38648	7.4569
1,1-Dichloroethane	16.5684	8.18193	0.409097	7.77553
n-Octane	15.5457	0	0	7.90362
1-Methoxypropan-2-ol	15.6	6.3	11.6	8.01354
Benzotrifluoride	17.5	8.8	0	8.12438
n-Heptane	15.3411	0	0	8.14349
n-Hexane	14.932	0	0	8.66136
Acetone	15.5457	10.432	6.95464	8.71673
NEP [1-Ethylpyrrolidin-2-one]	18	12	7	9.03123
Pentan-2-ol	15.6	6.4	13.3	9.36644
tert-Amyl Alcohol [2-Methylbutan-2-ol]	15.3	6.1	13.3	9.56299
TAME [tert-amyl methyl ether]	13.2956	6.13645	3.88642	9.68531
PM Glycol Ether [1-Methoxy-2-propanol]	15.5457	7.15919	13.5002	9.86932
Pyrimidine	20.5	9.4	11.3	10.0199
Butan-2-ol	15.7502	5.72735	14.5229	10.0583
tert-Butanol [2-Methylpropan-2-ol]	15.2	5.1	14.7	10.5635
Butyronitrile	15.3411	12.4774	5.11371	10.6306
Butan-1-ol	15.9548	5.72735	15.7502	11.0039
Acetic Acid	14.5229	7.97738	13.5002	11.2854
IPA [Propan-2-ol]	15.7502	6.13645	16.3639	11.8019
iso-Butanol [2-Methylpropan-1-ol]	15.1366	5.72735	15.9548	11.8303
Hexamethyldisiloxane [M2]	12.6	2	0	11.9132
Propan-1-ol	15.9548	6.75009	17.3866	12.7691
1,2-Diaminoethane	16.5684	8.79558	16.9775	12.8605
Nitroethane	15.9548	15.5457	4.50006	13.0671
Ethanol	15.7502	8.79558	19.4321	15.4064
Formic Acid	14.3184	11.8638	16.5684	15.5967
Acetonitrile	15.3411	18.0003	6.13645	15.7236
Methanol	15.1366	12.2729	22.2958	19.6856
Water	15.5457	15.9548	42.3415	39.0757
(Trifluoromethoxy)benzene [Trifluoromethylphenyl ether]	N/A	N/A	N/A
1,2,3,4,5-Pentafluoro-6-(trifluoromethyl)benzene [Perfluorotoluene]	N/A	N/A	N/A
1,2-Dimethoxypropane	N/A	N/A	N/A
1-Methylazepan-2-one [N-Methylcaprolactam]	N/A	N/A	N/A
2,2-Dimethoxypropane	N/A	N/A	N/A
2,2-Dimethyl-1,3-dioxolane	N/A	N/A	N/A
3,3-Dimethyl-2-butanone [MTBK]	N/A	N/A	N/A
3-Methyl-2-butanone [MIPK, Methyl isopropyl ketone]	N/A	N/A	N/A
iso-Hexane [2-Methylpentane]	N/A	N/A	N/A
Methyl Butyrate	N/A	N/A	N/A
N-methylmorpholine [NNM]	N/A	N/A	N/A
n-Pentylamine	N/A	N/A	N/A
Pentamethyl Phosphonic Diamide	N/A	N/A	N/A
Pentan-3-ol	N/A	N/A	N/A
Tetramethoxymethane	N/A	N/A	N/A
Trimethoxymethane [Trimethyl orthoformate]	N/A	N/A	N/A
REFERENCE
1. Abbot, S. HSP Basics. https://www.stevenabbott.co.uk/practical-solubility/hsp-basics.php (accessed 2022-06-20).
