# Supplementary material for: Towards sustainable lipidomics: computational screening and experimental validation of chloroform-free alternatives for lipid extraction
Source: Anal Bioanal Chem. 2025 Oct 4;417(28):6451–62. doi: 10.1007/s00216-025-06136-z (PMC12596327; doi:10.1007/s00216-025-06136-z)
Supplement: Supplementary file 5 — Supplementary Material 5 (XLSX 17.8 KB) [file 216_2025_6136_MOESM5_ESM.xlsx]

## Sheet: Table_S5
Table S5.Abraham solvation parameters (ASP) for the set of 83 solvents retrieved from the Diorazio's dataset and additional literature resource.
Name	Abraham A The values highlighted in red were obtained from Ref.1	Abraham B The values highlighted in red were obtained from Ref.1	Abraham L The values highlighted in red were obtained from Ref.1	Abraham S The values highlighted in red were obtained from Ref.1	Abraham E ((cm3 mol-1)/10) The values highlighted in red were obtained from Ref.1	Abraham V ((cm3 mol-1)/10) The values highlighted in red were obtained from Ref.1	Average Δ
Chloroform	0.15	0.04	2.4085	0.49	0.425	0.6167	0
(Z)-1,2-Dichloroethene	0.11	0.05	2.44	0.61	0.44	0.592	0.0402
(E)-1,2-Dichloroethene	0.09	0.05	2.28	0.41	0.43	0.592	0.0513667
1,1-Dichloroethane	0.1	0.1	2.32	0.49	0.32	0.635	0.0536333
DCM [Dichloromethane]	0.1	0.05	2.02	0.57	0.39	0.494	0.114367
Fluorobenzene	0	0.1	2.79	0.57	0.48	0.734	0.140633
Perfluorobenzene	0	0.01	2.345	0.56	0.088	0.8226	0.142733
THF [Tetrahydrofuran]	0	0.48	2.64	0.52	0.29	0.622	0.1653
Thiophene	0	0.15	2.82	0.56	0.69	0.641	0.1718
Propyl Formate	0	0.38	2.43	0.63	0.13	0.747	0.179467
iso-Butanol [2-Methylpropan-1-ol]	0.37	0.48	2.413	0.39	0.22	0.731	0.180633
Nitroethane	0.02	0.33	2.41	0.95	0.27	0.565	0.181367
Methyl Propionate	0	0.45	2.431	0.6	0.128	0.7466	0.186567
Butan-2-ol	0.33	0.56	2.338	0.36	0.22	0.731	0.2038
iso-Butyl Acetate	0	0.45	2.31	0.62	0.11	0.747	0.205633
Dimethyl Carbonate	0	0.53	2.24	0.59	0.142	0.6644	0.206533
Butan-1-ol	0.37	0.48	2.6	0.42	0.22	0.731	0.2068
Butanone [MEK]	0	0.51	2.29	0.7	0.17	0.688	0.212467
Propan-1-ol	0.37	0.48	2.03	0.42	0.24	0.59	0.220033
Butyronitrile	0	0.36	2.548	0.9	0.188	0.686	0.220967
1,1,2-Trichloroethane	0.13	0.08	3.29	0.68	0.5	0.758	0.224633
2-Methyltetrahydrofuran [2-MeTHF]	0	0.53	2.82	0.48	0.24	0.763	0.232133
iso-Propyl Acetate	0	0.47	2.546	0.57	0.06	0.888	0.2397
Cyclohexane	0	0	2.96	0.1	0.31	0.845	0.2458
Tetrahydrothiophene	0	0.26	3.061	0.66	0.623	0.7271	0.25015
Ethyl Formate	0	0.38	1.85	0.66	0.15	0.606	0.2507
Methyl Acetate	0	0.45	1.91	0.64	0.14	0.606	0.2507
1,2-Diaminoethane	0.3	1.1	2.29	0.65	0.462	0.59	0.2587
1-Methoxypropan-2-ol	0.33	0.81	2.655	0.53	0.218	0.7896	0.2694
Toluene	0	0.14	3.33	0.52	0.6	0.857	0.269467
MTBE [tert-Butylmethylether]	0	0.55	2.372	0.22	0.024	0.8717	0.270417
Ethyl propionate	0	0.45	2.807	0.58	0.087	0.8875	0.276217
Pentan-2-one	0	0.51	2.76	0.68	0.14	0.829	0.276467
Pentan-3-one	0	0.51	2.811	0.66	0.15	0.829	0.2793
n-Propyl acetate	0	0.45	2.82	0.6	0.09	0.888	0.2813
n-Hexane	0	0	2.67	0	0	0.954	0.283967
tert-Butanol [2-Methylpropan-2-ol]	0.31	0.6	1.96	0.3	0.18	0.731	0.2863
IPA [Propan-2-ol]	0.33	0.56	1.76	0.36	0.21	0.59	0.2867
tert-Amyl Alcohol [2-Methylbutan-2-ol]	0.31	0.6	2.722	0.3	0.19	0.872	0.2899
Pentan-2-ol	0.33	0.56	2.84	0.36	0.2	0.872	0.2911
Butyl Formate	0	0.38	2.96	0.63	0.12	0.888	0.292967
Acetone	0.04	0.49	1.7	0.7	0.18	0.547	0.298867
Piperidine	0.1	0.69	3.3	0.46	0.42	0.804	0.3023
Acetonitrile	0.07	0.32	1.74	0.9	0.24	0.404	0.306033
Tetrachloroethene	0	0	3.584	0.44	0.64	0.837	0.3083
Pyrimidine	0	0.65	2.84	1	0.61	0.634	0.3173
n-Pentylamine	0.16	0.61	3.14	0.35	0.21	0.913	0.327133
Acetic Acid	0.61	0.44	1.75	0.65	0.27	0.465	0.330867
Ethanol	0.37	0.48	1.49	0.42	0.25	0.449	0.331867
Methylcyclohexane	0	0	3.32	0.1	0.24	0.986	0.340967
TAME [tert-amyl methyl ether]	0	0.54	2.799	0.25	0.05	1.0127	0.341917
MIBK [Methyl iso-Butyl Ketone or 4-Methyl-2-pentanone]	0	0.51	3.089	0.65	0.11	0.97	0.3546
Ethyl Acetate	0	0.47	3.161	0.57	0.05	1.028	0.366467
Ethyl butyrate	0	0.45	3.271	0.58	0.068	1.0284	0.3802
n-Propyl Propionate	0	0.45	3.338	0.56	0.07	1.0284	0.3877
n-Heptane	0	0	3.17	0	0	1.095	0.3908
Dipropylamine	0.08	0.69	3.35	0.3	0.12	1.054	0.4323
Methanol	0.43	0.47	0.97	0.44	0.28	0.308	0.442033
n-Octane	0	0	3.68	0	0	1.236	0.4993
Water	0.82	0.35	0.26	0.45	0	0.167	0.673867
Dimethyl Adipate	0	0.92	5.239	1.19	0.169	1.3846	0.930733
Pyrrolidine	N/A	N/A	N/A	N/A	N/A	0.663
PM Glycol Ether [1-Methoxy-2-propanol]	N/A	N/A	N/A	N/A	N/A	0.79
3-Methyl-2-butanone [MIPK, Methyl isopropyl ketone]	0	0.51	N/A	0.65	0.13	0.829
Pentan-3-ol	0.33	0.56	N/A	0.36	0.22	0.872
2,2-Dimethyl-1,3-dioxolane	N/A	N/A	N/A	N/A	N/A	0.822
Trimethoxymethane [Trimethyl orthoformate]	N/A	N/A	N/A	N/A	N/A	0.848
N-methylmorpholine [NNM]	N/A	N/A	N/A	N/A	N/A	0.863
Methyl Butyrate	N/A	N/A	N/A	N/A	N/A	0.888
CPME [Cyclopentyl Methyl Ether]	N/A	N/A	N/A	N/A	N/A	0.904
3,3-Dimethyl-2-butanone [MTBK]	0	0.51	N/A	0.62	0.11	0.97
1,2-Dimethoxypropane	N/A	N/A	N/A	N/A	N/A	0.931
2,2-Dimethoxypropane	N/A	N/A	N/A	N/A	N/A	0.931
iso-Hexane [2-Methylpentane]	N/A	N/A	N/A	N/A	N/A	0.954
NEP [1-Ethylpyrrolidin-2-one]	N/A	N/A	N/A	N/A	N/A	0.961
Hexamethyldisiloxane [M2]	N/A	N/A	N/A	N/A	N/A	0.968
(Trifluoromethoxy)benzene [Trifluoromethylphenyl ether]	N/A	N/A	N/A	N/A	N/A	0.969
Formic Acid	0.75	0.38	N/A	0.6	0.3	0.324
1,2,3,4,5-Pentafluoro-6-(trifluoromethyl)benzene [Perfluorotoluene]	N/A	N/A	N/A	N/A	N/A	0.999
Tetramethoxymethane	N/A	N/A	N/A	N/A	N/A	1.048
1-Methylazepan-2-one [N-Methylcaprolactam]	N/A	N/A	N/A	N/A	N/A	1.102
Benzotrifluoride	0	1	N/A	0.48	0.23	0.91
Pentamethyl Phosphonic Diamide	N/A	N/A	N/A	N/A	N/A	1.276
REFERENCE
1. Chung, Y.; Vermeire, F. H.; Wu, H.; Walker, P. J.; Abraham, M. H.; Green, W. H. Group Contribution and Machine Learning Ap-proaches to Predict Abraham Solute Parameters, Solvation Free Energy, and Solvation Enthalpy. J Chem Inf Model 2022, 62 (3), 433–446. https://doi.org/10.1021/acs.jcim.1c01103.
