# Supplementary material for: Towards sustainable lipidomics: computational screening and experimental validation of chloroform-free alternatives for lipid extraction
Source: Anal Bioanal Chem. 2025 Oct 4;417(28):6451–62. doi: 10.1007/s00216-025-06136-z (PMC12596327; doi:10.1007/s00216-025-06136-z)
Supplement: Supplementary file 6 — Supplementary Material 6 (XLSX 333 KB) [file 216_2025_6136_MOESM6_ESM.xlsx]

## Sheet: Content
Table S6. Normalized area values for all identified endogenous lipid species belonging to classes matching the deuterated standards in SPLASH LIPIDOMIX
For each extraction method, peak areas of individual lipids were first normalized to their corresponding deuterated standard and then summed within their classes. Fold change values were then calculated relative to chloroform-containig Folch
Content:
LPC
LPE
PI
PC
PE
SM
DG
TG
CE
Free cholesterol

## Sheet: LPC
		Folch method																		MTBE method						MMC method
		CHCl3-containing Folch						CPME-containing Folch						iBuAc-containing Folch												CHCl3-containing MMC						CPME-containing MMC						2-MeTHF-containing MMC						iBuAc-containing MMC
Lipid	m/z@RT	Rep_1	Rep_2	Rep_3	Rep_4	Rep_5	Rep_6	Rep_1	Rep_2	Rep_3	Rep_4	Rep_5	Rep_6	Rep_1	Rep_2	Rep_3	Rep_4	Rep_5	Rep_6	Rep_1	Rep_2	Rep_3	Rep_4	Rep_5	Rep_6	Rep_1	Rep_2	Rep_3	Rep_4	Rep_5	Rep_6	Rep_1	Rep_2	Rep_3	Rep_4	Rep_5	Rep_6	Rep_1	Rep_2	Rep_3	Rep_4	Rep_5	Rep_6	Rep_1	Rep_2	Rep_3	Rep_4	Rep_5	Rep_6
LPC 14:0	468.3081@4.37	0.0302618	0.0324323	0.0333212	0.0351157	0.0302388	0.0308999	0.0188863	0.0206852	0.0199452	0.0213743	0.0194392	0.0203794	0.00851624	0.010968	0.00953503	0.0138704	0.0106538	0.0110191	0.017918	0.0188477	0.0194442	0.0208692	0.0108834	0.0245158	0.0321613	0.0399963	0.039125	0.0471017	0.0391942	0.0377307	0.0412119	0.0507681	0.045761	0.0473222	0.0341633	0.0363167	0.030446	0.0318479	0.0283752	0.0326476	0.0337486	0.0343198	0.0338054	0.0303277	0.0280661	0.0279101	0.0283585	0.0287144
LPC 18:3	518.3238@4.53	0.00559649	0.00596884	0.00621464	0.00641573	0.00568852	0.00565643	0.00387687	0.00418371	0.00410417	0.0043531	0.00396497	0.0042379	0.00176649	0.00204306	0.00197497	0.00276369	0.00222358	0.00236477	0.00340605	0.00373665	0.00366039	0.00407434	0.00217361	0.00420961	0.00596683	0.00762345	0.00759815	0.00912465	0.00752908	0.00747546	0.00933551	0.011969	0.0127614	0.00871241	0.00821745	0.00839272	0.00750895	0.00779159	0.0066104	0.00787613	0.00876518	0.00906711	0.00789226	0.0070603	0.00767773	0.00676059	0.00697577	0.0068311
LPC 20:5	542.3238@4.55	0.00789674	0.00851086	0.00877436	0.00922015	0.00793701	0.00821655	0.00626379	0.00633381	0.00625609	0.00680434	0.00600656	0.00649995	0.00264272	0.00322134	0.00288129	0.00416525	0.0032041	0.0033379	0.00487487	0.00516982	0.00520343	0.00551619	0.0029986	0.00658776	0.00862834	0.0111034	0.0106519	0.012752	0.0104307	0.0104461	0.0195506	0.0244683	0.0262991	0.0146683	0.0158135	0.0174218	0.0141617	0.015532	0.0128746	0.0153076	0.0171055	0.0183233	0.0135609	0.0128728	0.015244	0.0121919	0.0143303	0.0124836
LPC 16:1	494.3238@5.12	0.0428077	0.0463324	0.0475052	0.050015	0.0429163	0.0429979	0.0310698	0.0327142	0.0315968	0.034446	0.0315501	0.0326185	0.0137369	0.0165597	0.0146373	0.0210885	0.0164001	0.0171744	0.0271904	0.0283783	0.028207	0.0307218	0.0163003	0.0362347	0.0458526	0.0569217	0.0533484	0.0655726	0.0543459	0.0524987	0.061009	0.0738691	0.0693946	0.0652946	0.0503622	0.053691	0.0446892	0.0465721	0.0405177	0.047045	0.0499916	0.0514065	0.0497309	0.0443285	0.0429967	0.0413132	0.0420974	0.0421194
LPC 15:0	482.3237@5.85	0.0222239	0.0245556	0.024933	0.0257117	0.0232039	0.0233998	0.0160017	0.0169908	0.0168929	0.0210653	0.0202306	0.0208903	0.00722964	0.00879753	0.00817282	0.0139407	0.0124219	0.0118379	0.0136577	0.0147925	0.014943	0.0172258	0.00934399	0.019586	0.0335973	0.0373976	0.0380406	0.0413105	0.0360729	0.0356103	0.123099	0.129976	0.168789	0.0577493	0.114391	0.119918	0.110031	0.118787	0.109821	0.12955	0.143322	0.147462	0.0845807	0.0923559	0.143035	0.108088	0.138438	0.108494
LPC 22:6	568.3392@5.89	0.0218873	0.0235028	0.0247982	0.0255587	0.0219339	0.0222926	0.0187838	0.0195517	0.0190283	0.0202161	0.0190363	0.0197676	0.00842651	0.0100851	0.00909782	0.0140454	0.0106582	0.0112246	0.0143584	0.015148	0.0156006	0.0165431	0.00873021	0.0190298	0.0244939	0.0307368	0.0296365	0.0353592	0.0302518	0.029191	0.0661558	0.0827299	0.0927431	0.0458467	0.054313	0.0596802	0.049008	0.0536324	0.0465869	0.0539527	0.0594023	0.0641868	0.0445325	0.0433593	0.0540167	0.0419416	0.0501622	0.0428156
LPC 20:4	544.3391@6.07	0.138393	0.139937	0.155815	0.167981	0.139251	0.145658	0.109442	0.11747	0.113607	0.121751	0.113413	0.119797	0.0490932	0.0588557	0.0521824	0.080786	0.060935	0.06291	0.0880001	0.0992563	0.0989166	0.103778	0.0561708	0.121037	0.155553	0.201901	0.195937	0.227676	0.193278	0.190223	0.377007	0.478259	0.530354	0.27873	0.307537	0.337023	0.283239	0.299463	0.252745	0.317473	0.328119	0.363863	0.263401	0.249015	0.314419	0.242281	0.279606	0.247296
LPC 18:2	520.3390@6.11	0.704062	0.701183	0.802328	0.856387	0.706971	0.735844	0.521727	0.570334	0.53957	0.580178	0.544555	0.575563	0.233048	0.285164	0.25174	0.383395	0.290793	0.300301	0.444277	0.490563	0.48282	0.518347	0.280734	0.595882	0.763396	0.999954	0.955078	1.1166	0.949719	0.936605	1.56741	1.9567	2.07427	1.29595	1.27686	1.40726	1.16792	1.21769	1.04066	1.29555	1.33269	1.46479	1.13939	1.06433	1.24534	1.00412	1.1347	1.03175
LPC 22:5	570.3548@6.75	0.00610726	0.0064826	0.00700585	0.00723282	0.00614517	0.00655434	0.00542209	0.0058184	0.00588768	0.00603582	0.00535706	0.00580228	0.00219997	0.00261524	0.00249466	0.00361413	0.0028228	0.00290407	0.00382394	0.00422072	0.00436125	0.00468441	0.00247452	0.00536396	0.00706237	0.00992132	0.00901125	0.0108788	0.00925068	0.00932415	0.0228989	0.0278918	0.0320345	0.0140834	0.0183545	0.0199148	0.0171498	0.0183189	0.0150528	0.0191781	0.0202685	0.0226529	0.0148781	0.0143338	0.0190196	0.014107	0.0171285	0.0147253
LPC 20:3	546.3548@7.25	0.0509948	0.0545958	0.0585411	0.0609444	0.0551788	0.0542425	0.0450117	0.0476509	0.0474085	0.0488698	0.0460086	0.048389	0.0195584	0.0230815	0.0203478	0.030992	0.0237497	0.0241427	0.0324972	0.0360371	0.0371372	0.0400345	0.0212445	0.0458143	0.0572169	0.0722007	0.0697213	0.0834056	0.0706498	0.070081	0.149717	0.188005	0.219037	0.103213	0.125501	0.136528	0.115663	0.123187	0.100116	0.126487	0.136755	0.151334	0.104036	0.0986113	0.127504	0.0973079	0.116446	0.102136
LPC 16:0	496.3389@7.47	4.12479	4.33581	4.58448	4.83082	4.20539	4.34805	3.03415	3.18495	3.20427	3.31865	3.06961	3.2752	1.37483	1.64526	1.48877	2.30234	1.73341	1.76417	2.71866	2.92255	2.91079	3.14717	1.70156	3.77897	4.36406	5.22774	5.03532	5.69064	5.16623	4.86436	5.4661	6.64223	6.07211	6.08389	4.66583	4.66811	4.08338	4.05174	3.77033	4.25106	4.39541	4.56288	4.2824	3.91387	3.66385	3.64254	3.66342	3.74992
LPC 18:1	522.3547@8.22	0.501698	0.506542	0.560322	0.584045	0.502646	0.514895	0.373841	0.397897	0.385492	0.42678	0.397914	0.406891	0.175524	0.205069	0.188591	0.291625	0.227215	0.243442	0.313932	0.331768	0.343037	0.376318	0.208801	0.431669	0.506851	0.655312	0.61308	0.716737	0.617965	0.593096	0.787127	0.985277	0.976204	0.755594	0.652571	0.705114	0.600164	0.61589	0.541135	0.647544	0.661615	0.730333	0.61871	0.568636	0.593919	0.538718	0.587383	0.553751
LPC 22:4	572.3704@8.44	0.00294415	0.00307466	0.00326285	0.00324452	0.00288125	0.0030619	0.00243095	0.0025625	0.00240025	0.00265476	0.00249399	0.00268312	0.00094886	0.00118931	0.00119005	0.00176106	0.00141128	0.00150991	0.00162798	0.00199752	0.00211308	0.0020436	0.00111092	0.00256313	0.00320631	0.00430473	0.00414961	0.00509426	0.00429238	0.00397118	0.0100335	0.0127842	0.0146208	0.00623452	0.00822779	0.00950375	0.00807647	0.0085158	0.00684016	0.008759	0.00936816	0.0110948	0.00663495	0.00665734	0.00875145	0.00646181	0.00778711	0.00644149
LPC O-16:0	482.3600@8.79	0.0257241	0.0277697	0.0290834	0.0301448	0.0261537	0.0268927	0.0203713	0.0217804	0.0209091	0.0225795	0.020954	0.0221283	0.00918771	0.0108241	0.0100705	0.0149128	0.0113006	0.0116452	0.0161267	0.0182403	0.0181615	0.0191145	0.0100675	0.02209	0.0276696	0.0351551	0.0333381	0.0397153	0.0345158	0.0326316	0.0398429	0.0495266	0.0486629	0.0410773	0.0329578	0.0358134	0.030259	0.0319584	0.0275588	0.0335251	0.0340452	0.036815	0.0328304	0.0291077	0.0296699	0.027771	0.0295694	0.0283987
LPC 20:2	548.3707@9.04	0.00781016	0.00868099	0.00906328	0.00933979	0.00812975	0.00837317	0.00743707	0.00775471	0.0075157	0.00788736	0.00748818	0.00789824	0.00323662	0.0036775	0.00335739	0.00500604	0.00375534	0.00388798	0.00511061	0.00577205	0.00565741	0.00636712	0.00336011	0.00707438	0.00833622	0.0107653	0.0103538	0.012	0.0104755	0.0100707	0.0174614	0.021794	0.0235123	0.0139649	0.0143797	0.0154414	0.0130784	0.0142899	0.0116709	0.0148971	0.0155711	0.0170721	0.0133953	0.012143	0.0145663	0.0114476	0.0134276	0.0118679
LPC O-18:1	508.3757@9.43	0.0149117	0.0155254	0.016933	0.0169967	0.0150015	0.0151514	0.0127349	0.0135368	0.0128596	0.0139534	0.0130016	0.0135839	0.00556139	0.00651036	0.0060013	0.00889082	0.00676677	0.00699844	0.00960557	0.0105659	0.0106107	0.0114847	0.00596828	0.0130193	0.015797	0.0199975	0.019113	0.0226007	0.0188893	0.0183992	0.0222382	0.0276259	0.025901	0.0227719	0.0185851	0.0199323	0.0167886	0.0173902	0.015336	0.0181753	0.0187103	0.0201207	0.0183007	0.0168121	0.0163317	0.0153088	0.016793	0.0160753
LPC 18:0	524.3702@10.75	1.54931	1.57899	1.74337	1.77986	1.52731	1.57525	1.22485	1.30427	1.3122	1.35176	1.26022	1.33388	0.589966	0.684516	0.615296	0.939267	0.721033	0.748867	1.0168	1.10747	1.14858	1.19415	0.624667	1.39017	1.54255	2.00301	1.9174	2.22264	1.98052	1.81912	2.13678	2.64007	2.51725	2.32263	1.74678	1.90842	1.60022	1.61186	1.42605	1.72571	1.78032	1.85117	1.71536	1.56609	1.52531	1.45609	1.53221	1.44945
LPC 20:1	550.3862@11.14	0.00686849	0.00765047	0.00781958	0.00874392	0.00718743	0.00737009	0.00664645	0.00696078	0.0069987	0.00721466	0.00666879	0.00729616	0.00273968	0.00356355	0.00298513	0.00461659	0.00339479	0.00343505	0.0044308	0.00494114	0.00537649	0.00551393	0.00283268	0.00604001	0.00661687	0.00879786	0.00804094	0.0100635	0.00873721	0.00825261	0.0104353	0.0128845	0.0126522	0.0105017	0.00880882	0.00943241	0.00792143	0.0080808	0.00714815	0.00862262	0.00890378	0.00953355	0.00826581	0.00790358	0.00786569	0.00717264	0.00811295	0.0073025
LPC 19:0	538.3862@12.25	0.00247921	0.00301969	0.00302196	0.00282885	0.00263232	0.00245122	0.00254774	0.00272005	0.0028616	0.00276867	0.00252479	0.00281391	0.0010306	0.00114587	0.00110893	0.00169022	0.00135267	0.00138824	0.00160469	0.00187958	0.002052	0.00187708	0.00115274	0.00243569	0.00258847	0.00338989	0.0028169	0.00382922	0.00309179	0.003016	0.00373327	0.00444751	0.00448723	0.00390179	0.0027461	0.0031423	0.0026446	0.0026934	0.0024349	0.00286422	0.0030094	0.00303205	0.00305501	0.00299226	0.00279554	0.002576	0.00270309	0.00256095
LPC 20:0	552.4017@13.62	0.00317907	0.00345433	0.00386742	0.00361393	0.00349312	0.00320784	0.00405589	0.00383431	0.00393895	0.00391536	0.0040618	0.00360823	0.00145593	0.00173185	0.00167313	0.00242706	0.00184542	0.00195333	0.00261052	0.00260789	0.00281565	0.00309266	0.00152309	0.00333091	0.00309599	0.00434193	0.00388875	0.0046553	0.00411935	0.00387176	0.00471788	0.00557423	0.00537632	0.00513322	0.00377432	0.00397603	0.00317288	0.00324497	0.00306168	0.00362647	0.00361364	0.00375982	0.0040741	0.00373241	0.00349299	0.00328261	0.0036593	0.00330813
LPC 22:0	580.4331@16.00	0.000353771	0.000633196	0.000596195	0.000434122	0.000273446	0.000593188	0.000488251	0.000431377	0.000378907	0.00052208	0.00062237	0.000624861				0.000213109	0.000205211	0.000182826	0.000149341	0.000314956	0.0001621	0.000271616	0.000130724	0.000316032	0.000463555	0.000475564	0.000413626	0.000630443	0.000591403	0.000501596	0.000622532	0.000860484	0.00072202	0.000531789	0.000164728	0.000478446	0.000268446	0.000364911	0.00021063	0.000365592	0.000369136	0.000428952	0.000606573	0.000406902	0.000399746	0.000459475	0.000375261	0.000396854
LPC 24:0	608.4645@18.00	0.00130128	0.00141415	0.00148336	0.00159213	0.00142093	0.0013608	0.00136324	0.00158888	0.00123981	0.00141836	0.00143739	0.00159565	0.000566139	0.000568006	0.000610211	0.000991208	0.000835019	0.0008194	0.00086111	0.000996369	0.00088944	0.00104485	0.000597362	0.00121279	0.00122598	0.00171181	0.00145842	0.00191456	0.00180146	0.00144455	0.00144544	0.00199511	0.00174704	0.00187961	0.00129021	0.00122607	0.00111198	0.00121505	0.000959501	0.00113304	0.00121351	0.00119086	0.00139113	0.00120863	0.000966514	0.00101845	0.00107171	0.000999499
	SUM	7.27159	7.53606	8.13254	8.51624	7.34199	7.58242	5.4674	5.79002	5.76536	6.0252	5.59656	5.93215	2.51126	2.98545	2.69272	4.1424	3.14639	3.23551	4.74152	5.12526	5.16055	5.53024	2.97283	6.53715	7.61639	9.44275	9.05752	10.3803	9.25196	8.73792	10.9379	13.4297	12.9747	11.1997	9.16162	9.57673	8.20691	8.30006	7.46609	8.76135	9.06232	9.57483	8.46083	7.78615	7.86524	7.30886	7.69475	7.46783
		Folch method																		MTBE method						MMC method
		CHCl3-containing Folch						CPME-containing Folch						iBuAc-containing Folch												CHCl3-containing MMC						CPME-containing MMC						2-MeTHF-containing MMC						iBuAc-containing MMC
	Average sum (value ± standard deviation)	7.73014		±		0.489957		5.76278		±		0.206483		3.11896		±		0.571065		5.01126		±		1.1714		9.08114		±		0.906821		11.2134		±		1.73082		8.56193		±		0.736425		7.76394		±		0.398991
	p-value (relative to CHCl3-containing Folch)							3.88393e-06			****			3.47144e-08			****			0.000376049			****			0.00932201			**			0.000788308			****			0.0439951			*			0.898341			n.s.
	Fold change (relative to CHCl3-containing Folch)	1						0.745495		±		0.0542789		0.40348		±		0.0781763		0.648275		±		0.157009		1.17477		±		0.138946		1.45061		±		0.242048		1.1076		±		0.118339		1.00437		±		0.0819554

## Sheet: LPE
		Folch method																		MTBE method						MMC method
		CHCl3-containing Folch						CPME-containing Folch						iBuAc-containing Folch												CHCl3-containing MMC						CPME-containing MMC						2-MeTHF-containing MMC						iBuAc-containing MMC
Lipid	m/z@RT	Rep_1	Rep_2	Rep_3	Rep_4	Rep_5	Rep_6	Rep_1	Rep_2	Rep_3	Rep_4	Rep_5	Rep_6	Rep_1	Rep_2	Rep_3	Rep_4	Rep_5	Rep_6	Rep_1	Rep_2	Rep_3	Rep_4	Rep_5	Rep_6	Rep_1	Rep_2	Rep_3	Rep_4	Rep_5	Rep_6	Rep_1	Rep_2	Rep_3	Rep_4	Rep_5	Rep_6	Rep_1	Rep_2	Rep_3	Rep_4	Rep_5	Rep_6	Rep_1	Rep_2	Rep_3	Rep_4	Rep_5	Rep_6
LPE 22:6	526.2923@5.96	0.0466372	0.0555361	0.0539525	0.0533918	0.0491748	0.0526094	0.043883	0.0421816	0.0399407	0.0470143	0.0397387	0.0427433	0.0212964	0.0221928	0.0220159	0.0310544	0.0254601	0.0249587	0.0291101	0.0307017	0.0337484	0.0356964	0.031406	0.0389793	0.0259408	0.0489526	0.0388705	0.057057	0.0583877	0.0546178	0.049746	0.0680944	0.056756	0.0520022	0.0238521	0.0449204	0.0367316	0.0428433	0.0347046	0.0586926	0.0572266	0.0608687	0.0459439	0.0489962	0.0466676	0.0365178	0.0485823	0.044988
LPE 20:4	502.2923@6.14	0.12291	0.117953	0.134849	0.130678	0.107698	0.122861	0.0952483	0.103627	0.0971218	0.102333	0.0975057	0.102261	0.0471631	0.0573546	0.0497868	0.0746279	0.056559	0.0605919	0.0771322	0.08426	0.0831035	0.0899595	0.0865725	0.102939	0.101194	0.134629	0.127241	0.193971	0.162884	0.138491	0.179522	0.224117	0.217152	0.182568	0.142886	0.146528	0.154932	0.126981	0.13806	0.19544	0.213637	0.191043	0.148578	0.149193	0.146718	0.128821	0.127694	0.120667
LPE 18:2	478.2922@6.18	0.246732	0.26529	0.284778	0.294887	0.244896	0.263175	0.206158	0.225378	0.208077	0.215785	0.21975	0.221978	0.105068	0.121356	0.108346	0.157933	0.119896	0.131811	0.162337	0.17109	0.172008	0.204174	0.1854	0.22578	0.198888	0.282904	0.258517	0.362474	0.309244	0.311509	0.353493	0.437302	0.390462	0.368006	0.307785	0.300364	0.242666	0.282086	0.23861	0.324742	0.333162	0.391273	0.328666	0.274686	0.298995	0.257166	0.253846	0.257078
LPE 16:0	454.2924@7.60	0.149971	0.164963	0.175938	0.188123	0.150224	0.15887	0.146766	0.144227	0.152556	0.14711	0.155605	0.155972	0.0741491	0.0766464	0.0768081	0.109173	0.0904708	0.0750039	0.0953629	0.110436	0.109829	0.116235	0.113863	0.147111	0.0954177	0.147661	0.134912	0.18822	0.190521	0.193812	0.270911	0.290415	0.277596	0.269369	0.238326	0.213643	0.187524	0.1654	0.137216	0.214952	0.187749	0.20898	0.217856	0.168517	0.174853	0.156729	0.18769	0.148613
LPE 18:1	480.3078@8.36	0.138855	0.147847	0.146482	0.151435	0.128311	0.139328	0.117023	0.123486	0.115841	0.121977	0.112713	0.124027	0.0583786	0.064173	0.0570633	0.0930779	0.0687432	0.0683919	0.0790905	0.0880714	0.0942137	0.104553	0.0964268	0.118492	0.0848291	0.137155	0.117894	0.166626	0.152563	0.147842	0.126139	0.197546	0.194352	0.170206	0.123427	0.142825	0.113263	0.119316	0.0986401	0.143371	0.146815	0.173112	0.149522	0.136812	0.139729	0.126892	0.131302	0.127512
LPE 18:0	482.3236@10.94	0.230809	0.237248	0.264704	0.278111	0.234662	0.237776	0.213603	0.224235	0.218249	0.225838	0.227611	0.237232	0.108614	0.122357	0.114805	0.163148	0.125706	0.127539	0.15389	0.162454	0.173563	0.190576	0.17149	0.229035	0.177681	0.233076	0.231795	0.294578	0.268461	0.244028	0.294842	0.404144	0.397315	0.364106	0.286414	0.301641	0.227422	0.269917	0.214399	0.299243	0.320299	0.3472	0.278321	0.266757	0.306815	0.270344	0.265333	0.264083
	SUM	0.935914	0.988837	1.0607	1.09663	0.914966	0.97462	0.82268	0.863135	0.831785	0.860058	0.852923	0.884213	0.414669	0.46408	0.428824	0.629015	0.486835	0.488296	0.596923	0.647014	0.666465	0.741195	0.685158	0.862336	0.68395	0.984379	0.90923	1.26293	1.14206	1.0903	1.27465	1.62162	1.53363	1.40626	1.12269	1.14992	0.962538	1.00654	0.86163	1.23644	1.25889	1.37248	1.16889	1.04496	1.11378	0.97647	1.01445	0.962941
		Folch method																		MTBE method						MMC method
		CHCl3-containing Folch						CPME-containing Folch						iBuAc-containing Folch												CHCl3-containing MMC						CPME-containing MMC						2-MeTHF-containing MMC						iBuAc-containing MMC
	Average sum (value ± standard deviation)	0.995278		±		0.0707025		0.852466		±		0.0223356		0.485286		±		0.0765425		0.699849		±		0.0925497		1.01214		±		0.202461		1.35146		±		0.203975		1.11642		±		0.200468		1.04691		±		0.080523
	p-value (relative to CHCl3-containing Folch)							0.000819039			****			2.94746e-07			****			9.96928e-05			****			0.851118			n.s.			0.00235575			***			0.192949			n.s.			0.26518			n.s.
	Fold change (relative to CHCl3-containing Folch)	1						0.85651		±		0.0648515		0.487589		±		0.0843459		0.703169		±		0.105556		1.01694		±		0.215868		1.35787		±		0.226509		1.12172		±		0.216609		1.05188		±		0.110133

## Sheet: PI
		Folch method																		MTBE method						MMC method
		CHCl3-containing Folch						CPME-containing Folch						iBuAc-containing Folch												CHCl3-containing MMC						CPME-containing MMC						2-MeTHF-containing MMC						iBuAc-containing MMC
Lipid	m/z@RT	Rep_1	Rep_2	Rep_3	Rep_4	Rep_5	Rep_6	Rep_1	Rep_2	Rep_3	Rep_4	Rep_5	Rep_6	Rep_1	Rep_2	Rep_3	Rep_4	Rep_5	Rep_6	Rep_1	Rep_2	Rep_3	Rep_4	Rep_5	Rep_6	Rep_1	Rep_2	Rep_3	Rep_4	Rep_5	Rep_6	Rep_1	Rep_2	Rep_3	Rep_4	Rep_5	Rep_6	Rep_1	Rep_2	Rep_3	Rep_4	Rep_5	Rep_6	Rep_1	Rep_2	Rep_3	Rep_4	Rep_5	Rep_6
PI 16:0_22:6	900.5575@18.35							0.0657575	0.0666205	0.0802276	0.0671267	0.0753755	0.0479564			0.0392301	0.0462407		0.0394647
PI 16:0_20:4	876.5574@18.57	0.674465	0.815726	0.742266	0.971739	0.878041	0.827415	0.696446	0.817803	0.8069	0.868063	0.842899	0.861608	0.4872	0.620316	0.483058	0.662709	0.562839	0.517531	0.589892	0.637424	0.671593	0.673498	0.69767	0.77584	0.591061	0.775729	0.715428	1.07711	0.806775	0.755543	1.03309	0.859649	1.15062	1.14584	0.768321	0.862542	0.859847	0.615561	0.749619	0.842125	0.838833	0.785375	0.448197	0.469401	0.37041	0.337212	0.360602	0.36658
PI 18:1_20:4	902.5731@18.73	0.177015	0.18695	0.19855	0.240678	0.238508	0.202673	0.205031	0.227757	0.207679	0.240526	0.258186	0.248373	0.0964	0.111595	0.113763	0.178038	0.176554	0.119965	0.107383	0.108811	0.133532	0.189544	0.170358	0.134222																			0.114631	0.0894576	0.0744617	0.0504657	0.0843201
PI 18:1_18:2	878.5733@18.81	0.165172	0.136106	0.1779	0.214126	0.217734	0.224551	0.165014	0.218467	0.186355	0.22835	0.228691	0.222755	0.0889005	0.111413	0.0829988	0.135875	0.128362	0.0958358	0.116503	0.121637	0.117738	0.148275	0.143926	0.136191																			0.115651	0.0883397			0.072805
PI 18:0_22:6	928.5885@19.66	0.262601	0.256988	0.311554	0.425325	0.366083	0.37911	0.291623	0.23958	0.338871	0.293252	0.327501	0.320427	0.16312	0.199241	0.252743	0.282141	0.162797	0.157334	0.210716	0.241853	0.286744	0.288752	0.203909	0.312103							0.305809			0.300299		0.335168		0.310691		0.435874		0.483227	0.140777	0.153695	0.146001	0.152992	0.109295	0.10599
PI 18:0_20:4	904.5879@19.86	9.6276	10.7426	10.3991	12.3688	12.038	10.991	8.14767	9.54125	9.40464	10.1936	10.4842	9.42955	6.89147	8.80029	6.63941	8.49866	7.45843	8.10321	8.84055	8.4729	8.99072	8.86814	9.37807	9.96476	7.91278	12.0292	10.3308	13.4612	13.2964	9.86974	13.2776	11.3306	16.7308	17.2549	12.8414	11.9284	10.7795	10.3155	10.9539	11.9274	12.3928	13.9598	5.91589	5.70925	5.53489	4.27048	4.44682	5.03861
PI 18:0_18:2	880.5888@19.92	2.52031	2.58784	3.25085	4.20743	3.39155	3.07743													2.36882	2.32317	2.53733	2.34882	2.35787	2.65338	3.0646	2.36401	2.31738	4.20095	3.29119	3.69097
PI 18:1_22:4	930.6043@19.97							0.237247	0.133398	0.274737	0.270952	0.183238	0.321164	0.147944	0.100687	0.111896	0.165548	0.0977411	0.174042																									0.15048				0.0870499
PI 18:0_20:3	906.6028@20.28	1.24712	1.64706	1.62372	2.01525	1.72604	1.50409	1.25645	1.41675	1.43528	1.64475	1.37073	1.46899	0.986988	1.17226	0.955668	1.19058	1.08093	0.947392	1.1334	1.05212	1.30801	1.3093	1.15321	1.28009	1.47047	1.67586	0.878504	1.3913	1.66346	1.32688	1.34539	1.08307	1.91917	1.94167	1.20356	1.77876	1.30214	0.891611	1.84709	1.67282	1.51567	1.27197	0.767237	0.753041	0.720461	0.598597	0.658855	0.64975
PI 18:0_18:1	882.6033@20.73	0.597735	0.614491	0.461955	0.739577	0.616293	0.788235	0.47142	0.631828	0.44191	0.739224	0.616247	0.634547	0.481063	0.479819	0.311603	0.513388	0.412604	0.565447	0.559958	0.366124	0.48979	0.453452	0.647594	0.781778						0.66085				1.11882		0.293123							0.256666	0.395034		0.220159	0.317264	0.185321
	SUM	15.272	16.9878	17.1659	21.1829	19.4723	17.9945	11.5367	13.2934	13.1766	14.5459	14.3871	13.5554	9.34308	11.5956	8.99037	11.6732	10.0803	10.7202	13.9272	13.324	14.5355	14.2798	14.7526	16.0384	13.0389	16.8448	14.2421	20.1305	19.0579	16.304	15.9618	13.2733	19.8006	21.7615	14.8133	15.198	12.9415	12.1333	13.5506	14.8782	14.7473	16.5004	7.90953	7.65822	6.84622	5.6299	6.13701	6.34626
		Folch method																		MTBE method						MMC method
		CHCl3-containing Folch						CPME-containing Folch						iBuAc-containing Folch												CHCl3-containing MMC						CPME-containing MMC						2-MeTHF-containing MMC						iBuAc-containing MMC
	Average sum (value ± standard deviation)	18.0126		±		2.07172		13.4158		±		1.08105		10.4005		±		1.12777		14.4762		±		0.915173		16.603		±		2.7164		16.8014		±		3.26417		14.1252		±		1.56807		6.75452		±		0.891278
	p-value (relative to CHCl3-containing Folch)							0.000703914			****			1.30742e-05			****			0.00334813			***			0.336009			n.s.			0.4606			n.s.			0.00435432			***			2.44813e-07			****
	Fold change (relative to CHCl3-containing Folch)	1						0.744804		±		0.104595		0.577399		±		0.0912704		0.803674		±		0.105478		0.921747		±		0.184341		0.932761		±		0.210591		0.784186		±		0.125352		0.374989		±		0.0656392

## Sheet: PC
		Folch method																		MTBE method						MMC method
		CHCl3-containing Folch						CPME-containing Folch						iBuAc-containing Folch												CHCl3-containing MMC						CPME-containing MMC						2-MeTHF-containing MMC						iBuAc-containing MMC
Lipid	m/z@RT	Rep_1	Rep_2	Rep_3	Rep_4	Rep_5	Rep_6	Rep_1	Rep_2	Rep_3	Rep_4	Rep_5	Rep_6	Rep_1	Rep_2	Rep_3	Rep_4	Rep_5	Rep_6	Rep_1	Rep_2	Rep_3	Rep_4	Rep_5	Rep_6	Rep_1	Rep_2	Rep_3	Rep_4	Rep_5	Rep_6	Rep_1	Rep_2	Rep_3	Rep_4	Rep_5	Rep_6	Rep_1	Rep_2	Rep_3	Rep_4	Rep_5	Rep_6	Rep_1	Rep_2	Rep_3	Rep_4	Rep_5	Rep_6
PC 34:5	752.5219@17.40	0.000144228	0.00011175	0.000156749	0.00018992	0.000165669	0.000162673	0.000168205	0.000181465	0.000187432	0.000171836	0.000159598	0.000163586	6.60503e-05	7.23478e-05	7.76134e-05	0.00011377	9.03076e-05	9.84276e-05	7.94725e-05	7.73579e-05	0.000109087	0.000116831	9.56188e-05	0.000131984	0.000124016	0.000162389	0.000158185	0.000165556	0.000189286	0.000153611	0.000121669	0.000205512	0.000163892	0.000173298	0.000101028	0.000134633	0.000117896	0.000120508	9.45435e-05	0.000138286	0.00012794	0.000120166	0.000162082	0.000150626	0.000111469	0.000110758	0.000139107	0.000122251
PC 32:3	728.5223@17.50	0.000172421	0.000148988	0.000192968	0.000245952	0.000129955	0.000184104	0.00017701	0.000215757	0.000166418	0.000212043	0.000227391	0.000229922	5.09551e-05	5.78302e-05	8.03974e-05	0.000106667	0.000135301	0.00011688	7.8771e-05	0.000102041	9.77793e-05	0.00010909	0.000114439	0.000143487	0.000100314	0.000222874	0.000188436	0.000199108	0.000205654	0.000184692	0.000123012	0.000203377	0.000233538	0.000230058	9.58908e-05	0.000137686	0.000156323	0.000141328	8.66907e-05	0.000149421	0.000157832	0.000173328	0.000221939	0.000208482	0.000153413	0.000169726	0.00017095	0.000159686
PC 28:0	678.5064@17.82	0.000572014	0.000549569	0.000605401	0.000690981	0.000552632	0.000584273	0.000547152	0.000590165	0.000582444	0.000641948	0.000598362	0.000596325	0.000279124	0.000336303	0.000354618	0.000460873	0.000522348	0.000423659	0.000404856	0.000439824	0.000425715	0.000452079	0.000438885	0.000526361	0.000487896	0.00067749	0.000644203	0.000757733	0.00064585	0.000619488	0.000621382	0.000791407	0.000705569	0.00078108	0.000524564	0.000541027	0.000491663	0.00053412	0.000439933	0.000555645	0.000554287	0.000566665	0.000599493	0.000564485	0.000488202	0.000456208	0.00050838	0.000471077
PC 40:9	828.5550@17.83	3.67149e-05	4.27352e-05	6.51076e-05	5.85556e-05	2.38152e-05	6.20557e-05	7.6839e-05	0.000101458	8.46065e-05	8.70241e-05	8.95208e-05	9.54882e-05		3.50866e-05	2.61172e-05	4.8975e-05	3.75688e-05	3.33815e-05		4.18252e-05	2.411e-05	4.82247e-05	4.11316e-05	6.10974e-05	5.58201e-05	8.28693e-05	8.90694e-05	7.66121e-05	9.49856e-05	4.99198e-05	4.6171e-05	0.000116507	0.000108621	9.97949e-05	4.07901e-05	8.80209e-05	5.3606e-05	5.64677e-05	2.41174e-05	7.35393e-05	5.15475e-05	5.43582e-05	8.9143e-05	8.00787e-05	6.3033e-05	5.58752e-05	6.20316e-05	4.50636e-05
PC 30:1	704.5222@18.04	0.000885058	0.000886358	0.000967135	0.00106051	0.000890594	0.00091947	0.000916801	0.000989534	0.000958863	0.00102383	0.000948771	0.000984831	0.000508232	0.000568873	0.000574735	0.000760676	0.000944226	0.000681568	0.000614758	0.000710087	0.000714806	0.00071221	0.000750556	0.000818914	0.000782928	0.00109183	0.00103913	0.00117928	0.00107318	0.00100701	0.000919472	0.0011495	0.00112934	0.0011393	0.000842822	0.000912074	0.000844564	0.00085438	0.000699155	0.000847184	0.000839571	0.000926975	0.000949111	0.000901019	0.000736813	0.000764536	0.000818608	0.000800848
PC 14:0_22:6	778.5377@18.06	0.00112055	0.00118736	0.00124681	0.00140066	0.00117628	0.00120469	0.00129969	0.00135148	0.0013618	0.00143253	0.00131955	0.00131606	0.000703931	0.000784065	0.000791222	0.00102158	0.000919451	0.000919382	0.000830067	0.000927395	0.000993865	0.000999582	0.000960714	0.00112906	0.000987172	0.0014101	0.00129288	0.00151646	0.00135633	0.00129392	0.00123665	0.00157341	0.00145217	0.00156892	0.00106107	0.00116969	0.00109083	0.0011254	0.000908855	0.00115126	0.00113673	0.00118886	0.00125714	0.0011478	0.000995518	0.00102828	0.00105134	0.00103038
PC 35:5	766.5377@18.19	0.000140254	0.000172297	0.00016736	0.000200968	0.000158633	0.000180644	0.000158286	0.000188176	0.000176769	0.000211304	0.000191596	0.000188063	8.7894e-05	0.000106675	8.76081e-05	0.000136873	0.000127713	0.000125553	8.82568e-05	0.000132848	0.000118609	0.000138489	0.000139926	0.000170569	0.000140263	0.000173851	0.000180318	0.0002298	0.000216177	0.000183733	0.000159448	0.000246113	0.00022083	0.000220932	0.000142623	0.000131975	0.000150647	0.000126647	0.00014011	0.000175379	0.000160043	0.000173217	0.000182931	0.000170422	0.000139513	0.000130606	0.000140124	0.000148623
PC 33:3	742.5380@18.29	5.82116e-05	4.61646e-05	8.40144e-05	9.07315e-05	6.06577e-05	7.39446e-05	6.31485e-05	8.32752e-05	4.16893e-05	7.07996e-05	5.98117e-05	6.42238e-05		2.09407e-05	2.57775e-05		2.99863e-05	3.07799e-05			2.45077e-05	3.55655e-05		3.77299e-05	4.07488e-05	7.4491e-05	7.3801e-05	0.000105424	7.64243e-05	4.54874e-05	3.52233e-05	7.81158e-05	6.93403e-05	8.63066e-05		5.77812e-05	4.72802e-05	5.22882e-05	3.52215e-05	4.74436e-05	2.36363e-05	8.08305e-05	8.9206e-05	8.01087e-05	6.55174e-05	3.26691e-05	5.28246e-05	3.5059e-05
PC 34:4	776.5197@18.31	0.000169197	0.000155105	0.000202415	0.000213344	0.000158793	0.000197123													9.98995e-05	0.00012987	0.000113094	0.000139666	0.000147048	0.000147359	0.000123275	0.000223927	0.000232053	0.000271337	0.0002389	0.000206549
PC 14:0_20:4	754.5377@18.32	0.00396924	0.00392801	0.00436189	0.00464119	0.0039085	0.00415301	0.00426754	0.00445486	0.00446141	0.00463065	0.00432827	0.00433125	0.00245153	0.00274194	0.00260323	0.00345209	0.00297708	0.00301164	0.00292686	0.00329861	0.00324585	0.00347097	0.00342327	0.00384284	0.00337693	0.00475159	0.00465397	0.00531101	0.0047486	0.00459539	0.00414433	0.00526119	0.00495209	0.00510937	0.00384626	0.0039441	0.00369919	0.00370645	0.00319963	0.0038357	0.00391247	0.00397064	0.00422961	0.0039344	0.00337846	0.00342599	0.00354693	0.00342704
PC 14:0_18:2	730.5376@18.43	0.0130387	0.0130615	0.0140941	0.0153518	0.0127975	0.0136307	0.0135092	0.0142944	0.0140843	0.0148082	0.0137554	0.0140416	0.00782634	0.00872517	0.00845471	0.0113399	0.00978568	0.00988308	0.0096748	0.0109989	0.0109298	0.0111994	0.0113697	0.0129751	0.0116206	0.0155959	0.0149805	0.0172813	0.0153693	0.0149511	0.0141084	0.0175689	0.0165164	0.0168963	0.0127578	0.0129981	0.0121648	0.0125221	0.01032	0.0125281	0.012795	0.0133017	0.0136546	0.0127564	0.0110968	0.0112903	0.0117901	0.0111761
PC 42:10	854.5689@18.44	0.000543301	0.000516605	0.000601149	0.000664515	0.000540437	0.00055927	0.000644504	0.000656492	0.000634705	0.000705214	0.000636703	0.000677448	0.000290292	0.000349667	0.00036132	0.00050046	0.000383911	0.000439167	0.000381499	0.000462236	0.000438944	0.000477218	0.000473563	0.000521105	0.000434513	0.000609	0.000557024	0.000673943	0.000574963	0.000561016	0.000530137	0.000674466	0.000613917	0.000663358	0.000456126	0.000486218	0.000431452	0.000467404	0.000391146	0.000454025	0.000492548	0.000496674	0.000572646	0.000546787	0.000421047	0.00042941	0.000505116	0.000452683
PC 29:0	692.5220@18.54	6.83427e-05	4.84019e-05	6.72537e-05	6.35355e-05	3.87563e-05	6.57231e-05	6.69789e-05	4.94736e-05	3.82021e-05	8.75407e-05	4.9766e-05	7.15381e-05				3.08846e-05	5.49025e-05	2.6023e-05	3.00146e-05	5.10991e-05	3.95446e-05	2.36034e-05	3.59625e-05		2.68724e-05	7.46775e-05	5.44407e-05	9.86027e-05	7.645e-05	6.18202e-05	2.82166e-05	8.27958e-05	7.47745e-05	0.000108213		4.58412e-05	4.67089e-05	5.63682e-05	3.19175e-05	3.61647e-05	4.37041e-05	6.25021e-05	7.52887e-05	4.01035e-05	2.32029e-05	3.52087e-05	4.88952e-05	4.54441e-05
PC 42:11	852.5563@18.63	0.000420878	0.000369396	0.000611485	0.000581192	0.000486525	0.000597695	0.000674753	0.000632587	0.000626027	0.000769602	0.000648934	0.000717163	0.000228673	0.000226886	0.000215574	0.000336105	0.000237632	0.000281347	0.000220693	0.000263657	0.00033159	0.000305031	0.000318527	0.000345665	0.000106422	0.000239054	0.000181331	0.000196818	0.000198596	0.000163745	0.000125813	0.000161635	0.000129557	0.000144874	0.000149831	0.000207951	7.58318e-05	8.13704e-05	9.39988e-05	0.000138879	8.32154e-05	9.16923e-05	0.000271359	0.000287158	0.00013377	0.000150853	0.000213549	0.000159771
PC 40:8	830.5688@18.68	0.00325105	0.00325874	0.0035893	0.00392107	0.00311544	0.00336654	0.00366615	0.0040098	0.00389978	0.00426534	0.00402135	0.00397824	0.00209467	0.00236568	0.00232166	0.00314543	0.00266568	0.00271835	0.00238216	0.00271669	0.00277231	0.00273176	0.0027976	0.0032475	0.0029029	0.00404943	0.00374949	0.00423743	0.00384975	0.00356881	0.00368004	0.0045979	0.00431342	0.00447795	0.00342267	0.00344547	0.00319682	0.00325004	0.00267339	0.00333921	0.00326146	0.00336641	0.00373616	0.00337527	0.0030379	0.00298452	0.00316152	0.00304479
PC 15:0_22:6	792.5528@18.80	0.00128892	0.00135913	0.00147243	0.00150773	0.00124422	0.00135977	0.00135818	0.00147936	0.00146508	0.00163614	0.00146913	0.001545	0.00080592	0.000962859	0.000992116	0.00129967	0.0010689	0.0010903	0.000984824	0.00111706	0.00111317	0.00115764	0.00112842	0.00132741	0.00114705	0.00172087	0.00163756	0.00180408	0.00163087	0.00138678	0.00141753	0.00183851	0.00157949	0.00167995	0.00118703	0.00140622	0.00130561	0.00124829	0.00101956	0.00129848	0.00123356	0.00133114	0.00139289	0.00136717	0.00107073	0.00118148	0.00115381	0.00123219
PC 31:1	718.5377@18.88	0.000275333	0.000434842	0.000372314	0.000417561	0.000408012	0.00040497	0.000394008	0.000428185	0.000402835	0.000419222	0.000372928	0.000398045	0.000175997	0.000217233	0.00024283	0.000307254	0.000377138	0.000250481	0.000299793	0.000333476	0.000256386	0.000269321	0.000283729	0.000330242	0.000339941	0.000407373	0.000333953	0.000504823	0.00036289	0.000403142	0.000400608	0.000502099	0.000488782	0.00052099	0.000437089	0.000420648	0.00031141	0.000372519	0.000319011	0.000347781	0.000384848	0.000290855	0.000370467	0.000353712	0.000351961	0.000315204	0.000390259	0.000239236
PC 42:9	856.5840@18.91	0.000373907	0.000420237	0.000397062	0.000511754	0.000348798	0.000437792	0.000429668	0.000506275	0.000478543	0.000559191	0.000450179	0.000475125	0.000238162	0.000297956	0.000250751	0.000364753	0.000235801	0.000375669	0.000249784	0.000335546	0.000351732	0.00034721	0.000353304	0.000428396	0.000379231	0.000580126	0.000495007	0.000533106	0.000546954	0.000396269	0.000475314	0.000669104	0.000593759	0.000577717	0.00039366	0.000367348	0.000371318	0.000416848	0.000273992	0.000388027	0.000349151	0.000540648	0.000474958	0.00048527	0.000362427	0.000377169	0.000373705	0.000406319
PC 16:0_20:5	780.5527@18.91	0.059402	0.0609328	0.0658111	0.0707509	0.0587095	0.0629343	0.063806	0.0671049	0.0657158	0.0717462	0.0661091	0.0672944	0.0385776	0.0439506	0.0436701	0.0579081	0.0475637	0.0496362	0.0454015	0.0525538	0.0520139	0.0532113	0.0526622	0.0610245	0.0563518	0.0742478	0.0720324	0.0786867	0.0721934	0.0687607	0.0685221	0.0826639	0.0800404	0.0843634	0.0633444	0.0647073	0.0626557	0.0597398	0.0518504	0.0634666	0.0629996	0.0655997	0.0665686	0.06102	0.0536733	0.0535738	0.0574394	0.0561603
PC 34:3	756.5536@18.99	0.0320459	0.0335831	0.0349896	0.0379387	0.0320436	0.033627	0.0316595	0.0324247	0.0353606	0.0353527	0.0335265	0.0343195	0.0180994	0.0213166	0.0212955	0.0309033	0.0230424	0.0247225	0.0245159	0.0279931	0.029975	0.0284419	0.0279844	0.0338719	0.0286139	0.0400256	0.0383732	0.042124	0.0366886	0.0354163	0.0361995	0.042069	0.0419671	0.0419388	0.0313068	0.0322661	0.0305257	0.0298709	0.0262707	0.0308692	0.0316536	0.0320638	0.0325666	0.0301879	0.0275219	0.0267732	0.0295435	0.0262842
PC 15:0_20:4	768.5529@19.02	0.00486707	0.00501098	0.00526325	0.00599784	0.00489666	0.00520046	0.00511093	0.00556808	0.0052576	0.00568173	0.00538138	0.00541243	0.0033475	0.00383113	0.00367534	0.00482323	0.00374763	0.00415783	0.0040539	0.00445612	0.004548	0.00455682	0.00448101	0.00484153	0.00475585	0.00629574	0.00550752	0.00633047	0.00617968	0.00554923	0.00568152	0.00697038	0.00653936	0.00692584	0.00514571	0.00530937	0.0049659	0.00492798	0.00412685	0.00489049	0.00517992	0.00522788	0.00526285	0.00518614	0.00451173	0.00466045	0.00484578	0.00461177
PC 33:2	766.5361@19.15	0.00138576	0.00135189	0.00156152	0.00174076	0.00150243	0.00147695													0.0011858	0.001233	0.00116072	0.0012436	0.00122976	0.0014154	0.00136433	0.00169917	0.00173832	0.00211343	0.00164159	0.00144397
PC 15:0_18:2	744.5543@19.16	0.0162136	0.0161932	0.0176543	0.0190935	0.0158338	0.0168001	0.0172645	0.0189032	0.0182065	0.0195965	0.0183506	0.0184249	0.011199	0.0119867	0.0126085	0.0161213	0.0133553	0.0142445	0.0124267	0.0138388	0.0139308	0.0140356	0.0141801	0.0161486	0.0152318	0.0195824	0.0188647	0.0214267	0.0195534	0.018626	0.0189817	0.0241593	0.0225253	0.0238412	0.0181128	0.0184678	0.0172446	0.0176041	0.0150391	0.0177897	0.0177589	0.0185326	0.0186239	0.0174784	0.0155225	0.0159188	0.0163709	0.0158987
PC 14:0_16:0	706.5371@19.26	0.0173024	0.0165834	0.017977	0.0201048	0.0167859	0.0177092	0.0173437	0.0186993	0.0178205	0.01876	0.0179359	0.0177039	0.0109289	0.0121514	0.0119723	0.0152381	0.0165401	0.0137962	0.0129694	0.0144929	0.0150278	0.0149084	0.0147198	0.0169266	0.0154508	0.0199698	0.0197833	0.0221602	0.0213677	0.0198238	0.0186079	0.0232285	0.0218679	0.0237369	0.0175244	0.0179104	0.0163011	0.0171087	0.0141383	0.0170557	0.0177325	0.0183285	0.0183412	0.0164427	0.0150699	0.0154273	0.0162093	0.0156249
PC O-14:0_18:2	716.5583@19.35	0.000399155	0.000326978	0.00037083	0.000377205	0.000333796	0.000358367	0.000282066	0.000438494	0.000338367	0.000393842	0.000356885	0.000351829	0.000184597	0.000222837	0.000209229	0.000222475	0.000233388	0.000243572	0.000162699	0.000275756	0.000298718	0.00028328	0.000325434	0.000412707	0.000296594	0.000448867	0.000401137	0.000498043	0.000401034	0.000350606	0.000407107	0.0005604	0.000473337	0.000415073	0.000327487	0.000280922	0.000277378	0.000282996	0.00025958	0.000336076	0.000307762	0.000360013	0.00037987	0.000332301	0.000315936	0.000269632	0.000306957	0.000289911
PC 32:1	732.5526@19.47	0.0653919	0.0638227	0.0702994	0.0738086	0.0618262	0.0650101	0.0599309	0.0646986	0.0624768	0.0663272	0.0631532	0.0634875	0.0368491	0.0413175	0.0396253	0.0528657	0.049656	0.0464253	0.0486216	0.0532437	0.0522457	0.0543484	0.0542641	0.0626527	0.0556142	0.0755128	0.0723972	0.0829004	0.0757316	0.0714119	0.0653796	0.0808735	0.0759786	0.0784769	0.0585724	0.0621542	0.0580856	0.0585377	0.0504052	0.0583048	0.0592898	0.0613246	0.0625665	0.0579495	0.0524081	0.0532896	0.054497	0.0523343
PC 16:0_22:6	806.5678@19.47	0.280195	0.273398	0.306317	0.315698	0.263218	0.28031	0.26071	0.28632	0.273552	0.290177	0.275507	0.278377	0.161952	0.179862	0.175576	0.231367	0.196081	0.205047	0.207003	0.225764	0.225236	0.232799	0.236337	0.270388	0.237378	0.32177	0.310364	0.351167	0.327127	0.30811	0.275185	0.348019	0.31842	0.341261	0.244447	0.261007	0.245338	0.2466	0.211512	0.250005	0.247289	0.254536	0.266173	0.247282	0.215234	0.223815	0.230391	0.219433
PC 35:3	770.5680@19.54	0.00344164	0.00332262	0.00372514	0.00388051	0.00345537	0.0038352	0.00355611	0.00402737	0.00369055	0.0038655	0.00384603	0.00391348	0.00208163	0.00224093	0.00249191	0.00323623	0.00267849	0.00259778	0.002518	0.00278921	0.00299339	0.00319072	0.00315209	0.00357268	0.0029365	0.00441017	0.00412844	0.004476	0.00415397	0.00423358	0.00386385	0.00472041	0.00436856	0.00476882	0.00332917	0.00408431	0.00367744	0.0034568	0.00304321	0.00358191	0.00376388	0.00367789	0.00374833	0.00333692	0.00336746	0.00312839	0.00328223	0.00325444
PC O-16:1_20:5/P-16:0_20:5	764.5571@19.54	0.00206852	0.00188531	0.00209348	0.00227274	0.00185136	0.00204272	0.00192724	0.00206506	0.0021314	0.00216831	0.00203511	0.00218308	0.00109608	0.00123997	0.00135951	0.0017274	0.00137962	0.00146507	0.00149276	0.00164944	0.00150195	0.00155976	0.00159538	0.00183081	0.00176006	0.0023864	0.00234675	0.00252992	0.00220074	0.00211812	0.00215246	0.00273143	0.00251761	0.00260605	0.00187785	0.00226076	0.00192619	0.00199496	0.00163716	0.00186267	0.00183991	0.00212662	0.00203269	0.00186859	0.00162949	0.00171661	0.00180931	0.00178187
PC 40:7	832.5835@19.62	0.0106248	0.0102422	0.0106845	0.0124218	0.0100457	0.0104093	0.0100064	0.0109823	0.0111562	0.0115857	0.0109312	0.0112612	0.00670479	0.00777142	0.00717875	0.00963499	0.00822773	0.00807106	0.00782107	0.00822668	0.00864016	0.00838504	0.0088877	0.0102924	0.00975907	0.0118534	0.0116239	0.0125586	0.0120488	0.0112922	0.0121969	0.0129594	0.0124423	0.0131779	0.0100614	0.0100655	0.00959606	0.00969044	0.00765552	0.00986083	0.00984367	0.0102883	0.0100054	0.00950793	0.00836588	0.00895056	0.00890466	0.0095545
PC O-16:1_18:3/P-16:0_18:3	740.5582@19.65	0.000269109	0.000406995	0.000356267	0.000539731	0.000283524	0.000468162	0.000396473	0.000261075	0.000406193	0.000364187	0.000316011	0.000365286	0.000224688	0.000233367	0.000192966	0.000367682	0.000227119	0.000349503	0.000169457	0.00029454	0.000251118	0.00025333	0.000322561	0.000435906	0.000277321	0.00038306	0.000352649	0.000414909	0.000289958	0.000298199	0.000383632	0.000412314	0.000523091	0.000363337	0.000399596	0.00036297	0.000521098	0.00035314	0.000246129	0.000406326	0.000317505	0.000389746	0.000411426	0.000304453	0.000286037	0.000399758	0.000339594	0.000316112
PC 42:8	858.5979@19.66	0.000360466	0.00042407	0.000455628	0.000480695	0.000405	0.000431301	0.000354576	0.000457749	0.000458218	0.000437864	0.000376183	0.000453035	0.000223888	0.000229933	0.000269381	0.000319788	0.000324337	0.000236271	0.000235081	0.00037833	0.000323627	0.000277999	0.000386593	0.000419798	0.000374834	0.000449646	0.00046373	0.000478771	0.000405371	0.000371342	0.000380177	0.000435117	0.000538362	0.000565635	0.000302203	0.000371674	0.000295802	0.000374243	0.000287064	0.00025798	0.000286243	0.000298501	0.000438179	0.000339278	0.00021336	0.000304812	0.000338844	0.000389059
PC 16:0_20:4	782.5677@19.68	0.745299	0.721161	0.771863	0.84428	0.727626	0.725218	0.715914	0.762103	0.810805	0.800882	0.772815	0.766532	0.479282	0.548631	0.506168	0.686238	0.543534	0.571144	0.576622	0.613202	0.630258	0.616274	0.636744	0.745097	0.675112	0.851478	0.782254	0.885799	0.814923	0.788565	0.82936	0.895652	0.860131	0.923394	0.749385	0.736981	0.688217	0.686655	0.605107	0.708313	0.68463	0.731416	0.712395	0.684621	0.605715	0.625315	0.62358	0.659751
PC O-16:0_20:5	766.5721@19.73	0.00320741	0.00359586	0.00346167	0.0031493	0.002948	0.00298882	0.00322506	0.00316616	0.00336845	0.00344796	0.00319031	0.0034223	0.0020452	0.00240235	0.00220572	0.00297893	0.00222185	0.00261931	0.00257338	0.00263059	0.00236616	0.00269763	0.00298855	0.00323728	0.00283592	0.00319928	0.0032983	0.00362822	0.00333205	0.00363157	0.00355611	0.00420553	0.00415307	0.00438632	0.00329471	0.00303853	0.0030835	0.00341789	0.00252464	0.00324778	0.0029271	0.00310954	0.00337625	0.00319632	0.00266647	0.00265104	0.00280694	0.00348588
PC 16:0_18:2	758.5677@19.77	1.97891	2.07545	2.13357	2.28154	1.98054	1.95651	2.04639	2.13013	2.24428	2.22965	2.20433	2.08246	1.41849	1.56513	1.3912	1.87969	1.50824	1.67896	1.65601	1.70618	1.83363	1.79591	1.82625	2.06825	1.85322	2.3822	2.19844	2.47793	2.23412	2.26542	2.33351	2.60497	2.50712	2.61411	2.22169	2.16727	1.91795	1.96723	1.75209	2.03273	1.95026	2.10592	2.02893	1.92775	1.75659	1.74764	1.76128	1.81833
PC O-38:6/P-38:5	792.5893@19.84	0.00125924	0.00161139	0.00139496	0.0015966	0.00133978	0.00159649	0.0014236	0.00164451	0.00139177	0.001904	0.00152835	0.00157674	0.000852204	0.000940822	0.000979815	0.00140861	0.000989745	0.0011342	0.00136457	0.000945855	0.00146982	0.00122703	0.00137732	0.00164772	0.00117456	0.00136506	0.00142634	0.00183171	0.00161724	0.00164616	0.0019012	0.00207312	0.00213115	0.00183835	0.00159356	0.00158044	0.00109892	0.00129246	0.00106168	0.00124741	0.00178819	0.00210938	0.00157249	0.0012871	0.00127072	0.00128995	0.00130667	0.00132632
PC O-15:0_20:4	754.5722@19.84	0.00034754	0.000453083	0.000437355	0.000588648	0.000474044	0.000467635	0.000493452	0.00039809	0.000412797	0.000431077	0.000482307	0.000305213	0.000197867	0.000301212	0.000256295	0.000264455	0.000164433	0.000218317	0.000307413	0.000356754	0.000437112	0.000411209	0.00033573	0.000335399	0.000336462	0.000499337	0.000560646	0.000478903	0.00047274	0.000466682	0.000417651	0.000409307	0.00051822	0.00075193	0.000358871	0.000410821	0.000305245	0.000334348	0.000412682	0.000415726	0.000401918	0.000412836	0.000518071	0.000523034	0.000274724	0.000325693	0.000400881	0.000285829
PC 15:0_16:0	720.5521@19.89	0.00200448	0.00189063	0.00184866	0.00223053	0.00183679	0.00187718	0.0021008	0.00199111	0.00206413	0.00200053	0.00202713	0.00191082	0.00120795	0.00135669	0.00136448	0.00172377	0.00143256	0.00152475	0.00139042	0.00162251	0.00143336	0.00169213	0.00157807	0.00176569	0.00169393	0.00209857	0.00204081	0.00234357	0.00212316	0.00211252	0.00204276	0.00243147	0.00237132	0.0023406	0.00194152	0.00195002	0.00173564	0.00205044	0.00148759	0.0018955	0.00193895	0.00196167	0.00189783	0.00163613	0.00173254	0.00167647	0.00177755	0.00184313
PC O-30:1/P-30:0	690.5424@19.90	0.000325024	0.000220652	0.000320398	0.000302685	0.000220482	0.00021801	0.000243445	0.000458315	0.00043888	0.000240057	0.000280193	0.000328453	0.0002024	0.000134902	0.000158502	0.000281121	0.000137165	0.00013188	0.000255182	0.000299786	0.000254544	0.000230714	0.000206964	0.000372047	0.000257889	0.000200818	0.000189218	0.000392617	0.000299118	0.000285367	0.000205323	0.000483293	0.000454514	0.000358838	0.000271729	0.000348298	0.000225135	0.000242211	0.00020752	0.000176765	0.000308046	0.000269343	0.000346211	0.000281817	0.000216537	0.000273055	0.000306783	0.000230047
PC O-16:0_17:2	730.5736@19.97	0.000307118	0.000414561	0.000260897	0.000395934	0.000354873	0.000321167	0.00029696	0.000315049	0.000354425	0.000424835	0.000386866	0.00031707	0.000278952	0.000171791	0.00022204	0.000185019	0.000248074	0.000192001	0.000200217	0.000179814	0.000345018	0.000375002	0.000160067	0.000395785	0.000368353	0.000417439	0.000312466	0.000554737	0.000338697	0.000307276	0.000270494	0.000431655	0.000486737	0.000444141	0.000361475	0.000284735	0.000455513	0.000286901	0.000302711	0.000176692	0.000325216	0.000332851	0.000419363	0.000313844	0.000226394	0.000179905	0.000395609	0.000225439
PC P-38:6	790.5727@20.11							0.00567331	0.00607641	0.00606949	0.00655052	0.00588861	0.0058086	0.00345415	0.00424883	0.00381811	0.00522271	0.00387714	0.00391221													0.00623605	0.00791634	0.00726335	0.00753532	0.00547828	0.00603582	0.00562156	0.00547429	0.00493046	0.0055874	0.00553058	0.005891	0.00574266	0.00522198	0.0051796	0.00482251	0.00522119	0.00506494
PC 33:1	746.5681@20.09	0.0115764	0.0116485	0.0123331	0.0131498	0.0109884	0.0121326	0.0113003	0.0122958	0.0122835	0.0128593	0.0111403	0.0119808	0.00749121	0.0081746	0.00757824	0.0101738	0.00885517	0.00853459	0.00952784	0.01015	0.0098241	0.0101063	0.00965096	0.0114722	0.0097155	0.0130276	0.0128611	0.0148271	0.0128453	0.0125557	0.0125394	0.0155709	0.0146141	0.0149868	0.0117436	0.0118501	0.0104494	0.010845	0.00963353	0.0112427	0.011073	0.011537	0.0118694	0.0107589	0.00991986	0.00980569	0.00988696	0.00966974
PC O-30:0	692.5580@20.13	0.00044072	0.000563966	0.000563068	0.000561335	0.000620489	0.000585147	0.000550581	0.00059187	0.00065096	0.000564083	0.000525253	0.000543874	0.000361386	0.000351281	0.000353219	0.000478718	0.000335761	0.000326143	0.000462218	0.0004788	0.000418098	0.000557002	0.000490531	0.000442357	0.000408928	0.000693398	0.000539259	0.000804615	0.000657757	0.000622926	0.000609345	0.000763921	0.000679883	0.000633391	0.000607799	0.000596909	0.00057784	0.000521779	0.000436545	0.000576708	0.00053545	0.000624944	0.000591341	0.000467901	0.000534171	0.000479412	0.000546158	0.000483181
PC 39:6	820.5831@20.14	0.00287974	0.00277566	0.00283608	0.00301382	0.00275498	0.00279857	0.00278616	0.00314678	0.00313209	0.00338335	0.00292067	0.00314264	0.00185778	0.00197494	0.00195559	0.00277094	0.00214732	0.00214924	0.00235553	0.00234141	0.00245504	0.00259902	0.00248265	0.00268005	0.00224148	0.00335794	0.00313024	0.00369768	0.00318038	0.00285433	0.00318785	0.00364242	0.00346902	0.0038175	0.00277203	0.002893	0.00245543	0.00253391	0.00253102	0.00272906	0.00273169	0.002684	0.00284953	0.00270032	0.00209294	0.00243266	0.00236696	0.0024706
PC O-32:2/P-32:1	716.5574@20.16	0.00119097	0.00133747	0.00132179	0.00143805	0.0012103	0.00131165	0.00126021	0.00146074	0.001456	0.00147734	0.0012971	0.00142065	0.000892396	0.00099584	0.000866238	0.00111364	0.000931707	0.000929957	0.000959445	0.00107673	0.0010887	0.00104443	0.00112757	0.00125977	0.00105771	0.00154621	0.0013505	0.00158699	0.00148413	0.00134608	0.00164329	0.00175883	0.00184694	0.00176048	0.00139561	0.00139151	0.00127292	0.00131139	0.00103884	0.00137876	0.0013026	0.00141219	0.00130664	0.00130422	0.00119244	0.0010866	0.0013121	0.00116571
PC 36:3	784.5827@20.25							0.541499	0.594678	0.590392	0.638286	0.565964	0.576682	0.359672	0.399619	0.374473	0.50575	0.414305	0.435999													0.611803	0.716626	0.677286	0.72222	0.539516	0.58112	0.508518	0.528899	0.459944	0.539437	0.551436	0.569884	0.560044	0.518442	0.464952	0.467881	0.481768	0.47985
PC 38:5	808.5837@20.27	0.0772863	0.0794563	0.0834931	0.0911064	0.0736807	0.077861	0.0783068	0.0859296	0.0860548	0.089997	0.0827151	0.0832278	0.0511322	0.0572521	0.0546061	0.07273	0.0603867	0.0632487	0.0589868	0.0667261	0.068115	0.0670581	0.0703098	0.0765743	0.0671369	0.0932508	0.0896084	0.0968299	0.08777	0.0833324	0.0871379	0.100949	0.0945287	0.103622	0.0762499	0.0829139	0.0715187	0.0746658	0.0647	0.0755933	0.0781576	0.0785819	0.0813708	0.075154	0.065147	0.0662041	0.0701199	0.0690055
PC O-16:1_20:4/P-16:0_20:4	766.5734@20.32	0.0544136	0.0571665	0.0607364	0.0649511	0.0536523	0.0565031	0.0588384	0.0625091	0.0627363	0.0656972	0.0611533	0.0601124	0.0359109	0.0405125	0.0386297	0.0529591	0.0428198	0.0448714	0.042698	0.0488274	0.0486056	0.0500193	0.0510859	0.0551723	0.050832	0.0704558	0.0670831	0.0726113	0.0661964	0.063262	0.0660354	0.0789109	0.0774991	0.0765801	0.0602617	0.0629025	0.0558854	0.0576963	0.0487715	0.0584354	0.0601261	0.0617376	0.0612949	0.056957	0.0528304	0.0529473	0.0549741	0.0530495
PC 17:0_20:4	796.5839@20.38	0.0123697	0.0127709	0.0136036	0.0149169	0.0124076	0.0132667	0.013822	0.014741	0.0140331	0.0152183	0.0143781	0.0136523	0.00886738	0.0097955	0.00918881	0.0127532	0.0100233	0.0105559	0.00942644	0.0110119	0.0107604	0.0114835	0.0114466	0.0123255	0.0116355	0.0157407	0.0148565	0.0168429	0.0152945	0.0148076	0.0145877	0.0173098	0.0165666	0.0173475	0.0137874	0.0139344	0.0128626	0.0129558	0.0107789	0.0131328	0.0127994	0.013802	0.0135601	0.012883	0.011269	0.0117869	0.0117811	0.0119804
PC O-18:1_22:6/P-18:0_22:6	818.6047@20.42	0.00645857	0.00656035	0.00707387	0.0076519	0.00644223	0.0068356	0.00689513	0.00710273	0.00699545	0.00781389	0.00700799	0.00691887	0.00424914	0.00479776	0.00455295	0.00637286	0.00500219	0.00534298	0.00525798	0.005755	0.00565013	0.00594614	0.00569074	0.00667181	0.00577044	0.00790913	0.00798416	0.00855825	0.00812184	0.00784254	0.00762242	0.00925725	0.00900723	0.00910305	0.00708846	0.00737394	0.00659795	0.00677522	0.00580505	0.00667123	0.00679784	0.0071768	0.00723171	0.00674402	0.00601477	0.00612601	0.00634383	0.00588688
PC O-32:1/P-32:0	718.5738@20.43	0.00248265	0.00238963	0.00245845	0.00275549	0.00230038	0.00250889	0.00266857	0.00271326	0.00252108	0.00279085	0.00255156	0.00245857	0.00149146	0.00172606	0.00164454	0.00221565	0.00187028	0.00211784	0.00184821	0.00200566	0.00207809	0.00215125	0.0021682	0.0022018	0.00214178	0.00310486	0.00280173	0.00317655	0.00298457	0.00287304	0.00294603	0.00348924	0.00340061	0.00325693	0.00258666	0.00268592	0.00240442	0.00264434	0.00213469	0.00265379	0.00261185	0.00280443	0.0026115	0.00246422	0.0023347	0.00231673	0.00254208	0.00224062
PC O-18:1_20:5/P-18:0_20:5	792.5891@20.46	0.0219182	0.0220809	0.0238539	0.0253082	0.0206397	0.0222925	0.0233861	0.0247207	0.0239375	0.025939	0.0234187	0.0233989	0.0140592	0.015623	0.0152461	0.0211549	0.0168372	0.0179579	0.0164144	0.0189944	0.0190129	0.0197739	0.0200134	0.0215148	0.0195495	0.0274899	0.0269954	0.0285706	0.026461	0.0261653	0.0263191	0.0308225	0.0305399	0.0298083	0.0245232	0.0242504	0.0219215	0.0224862	0.0187879	0.023557	0.0237761	0.0243454	0.0245962	0.0228047	0.0204236	0.0208345	0.0221327	0.0207362
PC O-16:1_18:2/P-16:0_18:2	742.5736@20.48	0.0412189	0.0406456	0.044457	0.0469913	0.0391405	0.0420745	0.0433539	0.0470297	0.0459871	0.0482818	0.0448092	0.0433845	0.0261344	0.0289393	0.0285246	0.0389556	0.0317678	0.0337038	0.0319152	0.0356614	0.0349551	0.0372803	0.0376001	0.0405906	0.0371087	0.0518265	0.0490466	0.0550157	0.04969	0.0493586	0.0489758	0.0587193	0.0578577	0.056623	0.0445614	0.0457798	0.0419138	0.0419817	0.0348105	0.044339	0.0440703	0.0461672	0.0467821	0.0427874	0.0390639	0.0388964	0.0411552	0.0389736
PC 17:0_18:2	772.5838@20.49	0.0376718	0.0384836	0.0413372	0.0428442	0.0366927	0.0385861	0.0396471	0.0428057	0.0413246	0.0446152	0.0410755	0.040461	0.0249745	0.0276227	0.02636	0.0359102	0.0300084	0.0312692	0.0299485	0.0326271	0.0323935	0.0346936	0.0344446	0.0362802	0.0341382	0.0469668	0.0453618	0.0495484	0.0450564	0.0447914	0.0422633	0.0522882	0.0490923	0.0512328	0.0398866	0.0406992	0.0376625	0.0376031	0.0308397	0.0397458	0.0383744	0.0404696	0.0406271	0.0384767	0.0331512	0.0347898	0.0349564	0.0341564
PC 16:0/16:0	734.5685@20.57	0.0611226	0.0597289	0.0658202	0.0689424	0.0594602	0.0605689	0.0634892	0.0677831	0.0661331	0.0707095	0.0631205	0.0627749	0.0397238	0.0438096	0.0429745	0.0589464	0.0499617	0.0499916	0.0489798	0.0535486	0.0539655	0.057995	0.0568342	0.0620019	0.0557089	0.0771085	0.0734058	0.0819504	0.0742566	0.073726	0.0691528	0.0835871	0.0802703	0.0835116	0.0619874	0.0673654	0.0597506	0.0611912	0.0511326	0.0641753	0.0632207	0.0662939	0.0668911	0.0607679	0.0547467	0.0540167	0.0569867	0.055472
PC O-16:0_20:4	768.5888@20.58	0.0786736	0.0784898	0.0847537	0.0897857	0.0764818	0.0795469	0.0832765	0.0873459	0.0862309	0.091823	0.0820297	0.0820537	0.0516364	0.056945	0.0555351	0.0772059	0.0613388	0.0658002	0.0641827	0.0708698	0.0697244	0.0759379	0.0740706	0.0813303	0.0729673	0.100703	0.0955766	0.106586	0.0964095	0.0959776	0.0924198	0.112151	0.109786	0.107455	0.084052	0.0887185	0.0794685	0.0812195	0.0681388	0.0847631	0.0848048	0.0897399	0.0876438	0.0801632	0.0754779	0.0715977	0.0771013	0.0748876
PC O-18:1_20:4/P-18:0_20:4	794.6042@20.64	0.0505155	0.0509533	0.0539496	0.0574656	0.04848	0.0513124	0.0562071	0.0605057	0.0589694	0.062383	0.056444	0.0550997	0.0369351	0.0394799	0.0387367	0.0532294	0.0419736	0.0450937	0.044737	0.04941	0.0470799	0.0524138	0.0504415	0.056169	0.0510465	0.0678317	0.0638646	0.0734873	0.0648019	0.0627478	0.0635631	0.0773614	0.0737025	0.073268	0.0579364	0.0609328	0.0551774	0.055747	0.0489837	0.056701	0.0568749	0.0617485	0.0592072	0.0533149	0.0513906	0.0494758	0.0515147	0.0515318
PC O-16:0_18:2	744.5891@20.67	0.024166	0.0240569	0.0253663	0.0266191	0.0225696	0.0240303	0.0266788	0.0278393	0.0279618	0.0297656	0.0270356	0.0267557	0.018348	0.019092	0.0186229	0.0255646	0.0203312	0.0223946	0.021498	0.023898	0.0231157	0.0243791	0.0234882	0.0270242	0.0245173	0.03339	0.031185	0.0360502	0.0308056	0.0297858	0.0313914	0.0373244	0.0355468	0.0349169	0.0286474	0.0305499	0.0268746	0.0276216	0.0240769	0.0266065	0.029027	0.0311033	0.0283715	0.0261592	0.0247035	0.0244705	0.0252645	0.0253556
PC 34:1	760.5837@20.72	0.777058	0.781614	0.817792	0.875218	0.748691	0.780922	0.876974	0.918627	0.941353	0.959827	0.895407	0.886013	0.591998	0.62961	0.610047	0.837775	0.673213	0.713614	0.697434	0.758417	0.734003	0.803727	0.764758	0.88956	0.791419	1.05079	0.986696	1.11117	0.977482	0.955945	0.977047	1.14346	1.09772	1.14204	0.912177	0.93966	0.840418	0.847144	0.747233	0.844089	0.871693	0.93116	0.892005	0.815877	0.762522	0.765461	0.769128	0.788637
PC 18:0_22:6	834.5992@20.79	0.0945495	0.0952644	0.100569	0.106061	0.091622	0.0930506	0.0997471	0.104647	0.105316	0.109238	0.102292	0.102697	0.0658436	0.0699391	0.069178	0.0958437	0.0755051	0.0806626	0.0779604	0.0862003	0.0835849	0.091506	0.084181	0.102016	0.087957	0.118043	0.111997	0.128744	0.113748	0.108326	0.106022	0.127113	0.120016	0.125717	0.0968251	0.101915	0.0904659	0.0912309	0.0804175	0.0924001	0.0934834	0.09953	0.10112	0.0919463	0.0830732	0.0838387	0.0844691	0.0848389
PC 42:7	860.6145@20.83	0.000464383	0.000477169	0.000509697	0.000571806	0.000388847	0.000543564	0.000472422	0.000520882	0.000582732	0.000555594	0.00050929	0.000532688	0.000318961	0.000302256	0.000367195	0.000529761	0.000393403	0.000474182	0.000364475	0.000412265	0.000436532	0.000480188	0.000392019	0.000597066	0.000425338	0.00050757	0.000589143	0.000673058	0.000564416	0.000560758	0.000601755	0.000646799	0.000517557	0.000510699	0.000470073	0.000494637	0.000428465	0.000436975	0.000380045	0.000415765	0.000503745	0.000502088	0.000560646	0.00045841	0.000371741	0.00046663	0.000364551	0.000379218
PC 17:0_20:3	798.5993@20.85	0.00591902	0.00594854	0.00627879	0.0067357	0.00543849	0.00598663	0.00622336	0.00654133	0.00638373	0.00653098	0.00669629	0.00635184	0.00398287	0.00403474	0.00415948	0.00597632	0.00499264	0.00476731	0.00442438	0.00532613	0.00499053	0.00569307	0.00506257	0.00622555	0.00519719	0.00728429	0.00664782	0.00783216	0.00704622	0.00679487	0.0065304	0.0078361	0.00778198	0.0082967	0.00607913	0.00662847	0.00569302	0.00509818	0.004992	0.00601536	0.00607946	0.00637505	0.00640676	0.0058154	0.00494344	0.0054295	0.00538139	0.00534351
PC O-18:0_22:6	820.6198@20.89	0.00428087	0.00465466	0.00460251	0.00491099	0.00402267	0.00442921	0.00649239	0.00675693	0.00692775	0.00716436	0.00679385	0.00661346	0.00390444	0.00444954	0.00435665	0.00590996	0.00495975	0.0050366	0.00346271	0.00389702	0.00390325	0.0044263	0.00414223	0.00449331	0.00410788	0.00549188	0.00565147	0.00616981	0.00576912	0.00491625	0.00710344	0.00864526	0.00818091	0.00849275	0.00670089	0.00676574	0.00648834	0.00672893	0.00564002	0.00657581	0.00671791	0.0071514	0.0068591	0.00651595	0.00585109	0.00570597	0.00599953	0.0057926
PC 18:0_20:4	810.5991@20.99	0.487515	0.50544	0.505166	0.572295	0.484102	0.488095	0.50668	0.520538	0.538309	0.56253	0.5109	0.534222	0.341103	0.374893	0.3576	0.491107	0.383401	0.408351	0.409959	0.440209	0.449649	0.446262	0.448713	0.493292	0.452785	0.564812	0.554073	0.618895	0.577926	0.550721	0.560534	0.64014	0.590567	0.658025	0.513031	0.512466	0.472686	0.469628	0.428318	0.478991	0.499291	0.502293	0.508193	0.472519	0.449585	0.430131	0.438678	0.444532
PC O-16:0_20:3	770.6053@21.02	0.0104979	0.0112969	0.0108567	0.0123052	0.0104544	0.0104982	0.0104379	0.0109649	0.012437	0.0120016	0.0112243	0.0115222	0.00742172	0.00828626	0.00800374	0.0104982	0.00874534	0.00933117	0.0087303	0.00974898	0.00983457	0.00970494	0.00977076	0.010762	0.0102304	0.012007	0.0122179	0.0134934	0.012568	0.012147	0.0137034	0.0147946	0.0137642	0.0150362	0.0120452	0.0121876	0.0114697	0.0112138	0.0103575	0.0111703	0.0120291	0.011744	0.0115383	0.0104141	0.0111208	0.0101428	0.0107595	0.0111077
PC 18:0_18:2	786.5993@21.08	1.42485	1.45417	1.44856	1.62751	1.41003	1.40565	1.45517	1.52044	1.57481	1.63526	1.48633	1.50391	0.971759	1.07125	1.02303	1.39211	1.09906	1.18604	1.20083	1.25798	1.27678	1.28606	1.2972	1.43698	1.35043	1.6507	1.59788	1.77692	1.63161	1.61156	1.64899	1.90519	1.75984	1.87018	1.53924	1.51011	1.41441	1.40438	1.26441	1.4208	1.4794	1.48068	1.46689	1.38582	1.31481	1.27628	1.30219	1.31792
PC O-20:1_20:5/P-20:0_20:5	820.6194@21.10	0.00183362	0.001427	0.00199883	0.00186334	0.00192304	0.001755													0.00183611	0.00173947	0.00156872	0.00149151	0.00162414	0.00197053	0.00168897	0.00194909	0.00177799	0.00219342	0.00205786	0.00195059
PC P-38:3	796.6185@21.15							0.00413097	0.0045833	0.0047205	0.00498996	0.00453736	0.0045121	0.00296318	0.00339093	0.003053	0.00413185	0.00327846	0.00363546													0.00511049	0.00574381	0.00558918	0.00596587	0.00481085	0.00505874	0.00448298	0.00458323	0.004005	0.00428008	0.00497015	0.00482543	0.00462997	0.00432795	0.00409888	0.00422901	0.00443343	0.00389471
PC 33:0	748.5863@21.17	0.00133845	0.00141318	0.00151373	0.001404	0.00130596	0.00129904	0.00123811	0.00136521	0.0013766	0.00146619	0.00128402	0.00132601	0.000793637	0.000908499	0.000842498	0.00118651	0.00106416	0.0009931	0.0010257	0.00116298	0.000819839	0.00106775	0.00110211	0.00129672	0.00116904	0.00154416	0.00149078	0.00168134	0.00160184	0.00145614	0.00157158	0.00193408	0.00172396	0.00164231	0.00144923	0.00140034	0.00138484	0.00135999	0.00111625	0.00155249	0.00136502	0.0014926	0.00152331	0.00135671	0.00131694	0.00126611	0.00131485	0.00117783
PC O-17:0_20:4	782.6039@21.17	0.00257486	0.00248534	0.00273041	0.00289102	0.0024007	0.00261404													0.00234657	0.00210178	0.00227611	0.00244667	0.00238113	0.0027259	0.0023668	0.00312353	0.00308487	0.00316465	0.00290765	0.00307607
PC O-16:1_22:4/P-16:0_22:4	794.6044@21.18	0.00633041	0.00644724	0.00661328	0.0076145	0.00639754	0.00618332	0.00685447	0.00637775	0.00761067	0.00729115	0.00730085	0.00730493	0.00466453	0.00513574	0.00453143	0.0059734	0.00506434	0.00532764	0.00547237	0.00513569	0.00551487	0.00570534	0.00554533	0.00619495	0.00571098	0.00763622	0.00725561	0.00760688	0.00770227	0.0069135	0.00827984	0.00892634	0.00980304	0.00818463	0.0077069	0.00769828	0.00714646	0.00703792	0.00524029	0.00647622	0.00771415	0.00744123	0.00669694	0.00753266	0.00623645	0.00645544	0.00622902	0.00616871
PC O-16:1_16:0/P-16:0_16:0	718.5738@21.20	0.00774258	0.00808233	0.00822436	0.00931286	0.00749369	0.0077606	0.00846736	0.008949	0.00890367	0.00965254	0.00872255	0.00891869	0.00516886	0.00596281	0.005662	0.00760106	0.0062184	0.00636256	0.00613542	0.00679137	0.00672965	0.00697276	0.00710484	0.00802962	0.00704462	0.0098446	0.00923407	0.0101585	0.00938793	0.00954111	0.00957879	0.0117518	0.0115123	0.0110524	0.00896551	0.00879614	0.00821175	0.00839935	0.00720816	0.00846087	0.00881259	0.0090026	0.00863764	0.00849196	0.00764716	0.00782185	0.00799935	0.00781083
PC 35:1	774.6002@21.37	0.0136125	0.0141317	0.0148765	0.0165137	0.0134267	0.0145531	0.0160082	0.015734	0.0161363	0.0171142	0.0154702	0.0158225	0.00952859	0.0105772	0.0104107	0.0138934	0.0114895	0.0119572	0.0111501	0.0117897	0.0122518	0.0123645	0.0121319	0.0144505	0.0125897	0.0172725	0.0165287	0.0182836	0.0165138	0.0163957	0.0164177	0.0198708	0.0190795	0.0201107	0.0149485	0.0153424	0.0137533	0.0147809	0.0120835	0.0147564	0.0152403	0.0153837	0.0155813	0.014607	0.0126751	0.0129465	0.01344	0.0130971
PC O-16:1_18:1/P-16:0_18:1	744.5894@21.39	0.0117401	0.0119397	0.0126042	0.0138024	0.0114396	0.0124093	0.0136583	0.0136623	0.0143271	0.014564	0.0136259	0.0136943	0.00785508	0.00876576	0.00861776	0.0119241	0.00966097	0.0101032	0.00921388	0.00989667	0.0104097	0.0106778	0.0105346	0.0120127	0.0107762	0.0152675	0.0141988	0.0157377	0.0142276	0.0138678	0.0149663	0.0184222	0.0178979	0.0174091	0.0137974	0.014036	0.0125397	0.0130391	0.0106793	0.0135568	0.0136831	0.0138974	0.0137122	0.0127518	0.0121836	0.0117217	0.0123994	0.0118
PC O-16:0_16:0	720.5894@21.44	0.0106408	0.0105542	0.0110146	0.0120181	0.0102767	0.0110013	0.0107742	0.0114355	0.0114695	0.0124001	0.0109435	0.0111573	0.00652288	0.00751374	0.00723279	0.00999134	0.00803804	0.00852137	0.00810147	0.00865212	0.00941781	0.00924556	0.00903998	0.0103375	0.00962527	0.0129787	0.0125353	0.01399	0.0126693	0.0120812	0.0123337	0.0152333	0.0147437	0.0141795	0.0112215	0.0116673	0.0110972	0.0110585	0.00901932	0.0111528	0.0117136	0.0116562	0.0118544	0.0108021	0.00991809	0.00943344	0.0102587	0.00976616
PC 18:0_20:3	812.6151@21.46	0.277261	0.282079	0.287967	0.321205	0.270214	0.287393	0.299149	0.306642	0.312359	0.328315	0.302663	0.306611	0.181147	0.204068	0.199177	0.270845	0.220792	0.231631	0.216861	0.233744	0.245716	0.251391	0.239338	0.28078	0.255423	0.342297	0.325234	0.366533	0.33846	0.318959	0.313776	0.38682	0.366349	0.379692	0.288091	0.297595	0.274367	0.281588	0.234411	0.283465	0.290767	0.2928	0.302135	0.277954	0.248244	0.249476	0.257578	0.250489
PC 18:0_22:5	836.6154@21.50	0.019622	0.0198083	0.0199784	0.0228268	0.0190622	0.0200242													0.015328	0.0163655	0.0171211	0.0176657	0.0167778	0.0193831	0.0181998	0.0244099	0.0227486	0.0257079	0.0238599	0.0222984
PC 42:6	862.6317@21.52	0.000674398	0.000701672	0.000704481	0.000836624	0.000675499	0.0006966	0.000708992	0.000779964	0.000822922	0.000867658	0.000739939	0.000810621	0.00044339	0.000438429	0.000497424	0.000660717	0.000590479	0.000569036	0.000557801	0.000613155	0.000616669	0.000656414	0.000617614	0.000681316	0.000668398	0.00087174	0.00089157	0.000918471	0.000816976	0.000857434	0.000855378	0.000952116	0.000888004	0.000943234	0.000705501	0.000692586	0.000746378	0.000764339	0.000576572	0.000662716	0.000794879	0.000756993	0.000840988	0.000737258	0.000682039	0.000614906	0.000632516	0.000628637
PC O-34:1/P-34:0	746.6051@21.55	0.0208821	0.0211137	0.0216863	0.0245835	0.0201292	0.020953	0.0218999	0.0228517	0.0226075	0.024251	0.0221644	0.0222765	0.0133467	0.0148426	0.0145611	0.0198556	0.0160171	0.016936	0.0159274	0.0173607	0.0181088	0.0182798	0.0179331	0.0208287	0.0190553	0.0257641	0.0246664	0.027744	0.0255312	0.0242695	0.0243627	0.0303813	0.028908	0.0286428	0.0223084	0.0232842	0.0210434	0.0221638	0.0181909	0.0217742	0.0225036	0.0234479	0.0235025	0.0217302	0.0195495	0.0190754	0.0204023	0.0195534
PC 39:4	824.6147@21.64	0.00143901	0.00147793	0.00164243	0.00177667	0.0014041	0.00146146	0.00150936	0.00170076	0.00144987	0.00173618	0.00157499	0.00160477	0.000899914	0.00103989	0.00108902	0.00142244	0.00113469	0.00114914	0.00111788	0.00115025	0.00127335	0.00129487	0.00124415	0.00151615	0.00135466	0.00172596	0.00198634	0.00193055	0.00181834	0.00164569	0.00163626	0.00197879	0.00175895	0.00197309	0.00143133	0.00152559	0.00150757	0.0014896	0.00119603	0.00139869	0.00136579	0.00157836	0.00163194	0.00144267	0.00122601	0.001255	0.00131409	0.00126324
PC 19:0_18:2	800.6154@21.72	0.00536212	0.0055273	0.00589891	0.00636222	0.00531716	0.00541499	0.0061427	0.00624361	0.00599307	0.00667428	0.00602375	0.00597203	0.003611	0.00430814	0.00386404	0.00525477	0.00437151	0.00459069	0.00411159	0.00453247	0.00466313	0.00460359	0.00479412	0.00545614	0.00498145	0.00649316	0.00625418	0.00710462	0.00676039	0.00623602	0.00629289	0.00765044	0.00712939	0.00737287	0.005829	0.00597829	0.00558447	0.00574274	0.00465367	0.00608959	0.00567355	0.0059148	0.00625598	0.0056175	0.00516129	0.00499446	0.00519248	0.00501
PC O-36:3/P-36:2	770.6053@21.75	0.00832184	0.00870418	0.00909168	0.0100254	0.00824172	0.00863666	0.00948446	0.0101794	0.00997907	0.0107702	0.0097313	0.00955351	0.00561466	0.00671515	0.00630293	0.00847673	0.0072064	0.00735044	0.00649516	0.00716764	0.00734457	0.00758341	0.00752342	0.00861695	0.00795989	0.0107804	0.0101895	0.0114784	0.010669	0.010109	0.0108527	0.0133066	0.0127228	0.0122559	0.00958559	0.0102667	0.00945619	0.00940105	0.00767473	0.00934131	0.00972777	0.0100588	0.0101726	0.00927822	0.00861337	0.00833848	0.00882402	0.00833094
PC 18:0_16:0	762.6000@21.81	0.0164661	0.0169765	0.0183745	0.0204444	0.0165067	0.0174015	0.0182194	0.0186765	0.0182122	0.020308	0.0182724	0.018304	0.0108978	0.0121301	0.0119933	0.0161775	0.0130166	0.0141426	0.0129193	0.0141993	0.014466	0.0148736	0.0148387	0.0169566	0.0153097	0.020916	0.0202008	0.0226303	0.0210491	0.019532	0.0197024	0.0245045	0.0238586	0.0229192	0.0179387	0.0189049	0.0176887	0.0180313	0.0148762	0.0180294	0.0180657	0.0187835	0.0188519	0.0175886	0.0156542	0.0154104	0.0166637	0.0156897
PC O-18:0_20:4	796.6205@21.84	0.0302971	0.0320958	0.0339633	0.0369343	0.0301005	0.0313407													0.0240334	0.0261306	0.0269028	0.028079	0.0274037	0.0319284	0.0284618	0.0377284	0.0373701	0.0409492	0.0378697	0.0354637
PC O-42:7/P-42:6	846.6361@21.84	0.00058719	0.000653206	0.000751642	0.000812116	0.000618673	0.000723972	0.000842879	0.0008394	0.000818739	0.000901684	0.000815269	0.000823937	0.000396685	0.000534774	0.000486066	0.000774453	0.000575802	0.000579069	0.000444412	0.000590585	0.000522515	0.000614241	0.000564604	0.000691621	0.000605889	0.000914786	0.000822488	0.0009143	0.000875994	0.000813642	0.000886421	0.00112531	0.00109713	0.00100536	0.000766145	0.000795521	0.000757337	0.000780476	0.000630887	0.000768761	0.000878385	0.000858815	0.000871303	0.000757053	0.000685316	0.000666102	0.000777799	0.000684548
PC O-38:4	818.6024@21.85	0.00314829	0.00325552	0.00351652	0.00371886	0.00305013	0.00320477													0.00251312	0.00266887	0.00272118	0.00281109	0.00271753	0.00315271	0.0028338	0.00395374	0.00359149	0.00432296	0.00392118	0.00365581
PC O-40:5	822.6354@21.93							0.007379	0.00748771	0.00726997	0.00777938	0.00720899	0.00741702	0.00458115	0.0049801	0.00496795	0.00647166	0.00536654	0.00573512													0.00795078	0.00970946	0.00961733	0.0091916	0.00731621	0.00784669	0.00695047	0.00732514	0.00602308	0.00743448	0.00709023	0.00782356	0.00781134	0.00726923	0.00648497	0.00654605	0.00695744	0.00648985
PC 36:1	788.6152@21.93	0.206054	0.213887	0.220997	0.238826	0.199978	0.20856	0.217849	0.233024	0.226576	0.243954	0.225721	0.224522	0.133553	0.151281	0.148122	0.197754	0.160075	0.171808	0.160212	0.172739	0.178258	0.185198	0.182974	0.213207	0.186722	0.251559	0.247695	0.271019	0.242114	0.233144	0.232218	0.287308	0.277846	0.279399	0.210384	0.222075	0.203436	0.204297	0.175294	0.212937	0.209089	0.219959	0.224938	0.209183	0.183234	0.185573	0.194703	0.18726
PC O-20:0_22:6	848.6515@22.04	0.00331349	0.00335581	0.00352514	0.00386434	0.00310639	0.00354008	0.00333278	0.00352604	0.00343039	0.00381059	0.00346959	0.00352286	0.00197346	0.00226892	0.00222412	0.00297112	0.0024614	0.00262356	0.00238111	0.00275641	0.00279125	0.00286492	0.00288826	0.00330188	0.00293268	0.00400298	0.00397726	0.00431194	0.00386334	0.00379382	0.00358564	0.00463688	0.00457062	0.00425815	0.00331188	0.00351988	0.00328321	0.00324654	0.00270133	0.00342491	0.00335268	0.00353283	0.00359105	0.0032292	0.00293604	0.0029235	0.0031462	0.00290663
PC 39:3	826.6311@22.06	0.000543688	0.000584677	0.000704329	0.000732658	0.00053658	0.000599528	0.000609848	0.000669177	0.000676999	0.000713571	0.000708284	0.000661233	0.000353345	0.000419113	0.000406892	0.000512529	0.000458295	0.000488488	0.000400427	0.00047004	0.000495273	0.000483386	0.000553089	0.000603892	0.000479982	0.000730145	0.000709859	0.000749562	0.000715764	0.000719816	0.000639671	0.000894574	0.000791744	0.000745755	0.000678025	0.000614336	0.000560128	0.000542103	0.000459472	0.00052348	0.000576806	0.000635432	0.000700071	0.000605922	0.000500093	0.000570867	0.000637729	0.000582743
PC O-33:0	734.6039@22.06	0.000241875	0.000370391	0.000368188	0.000322436	0.000288631	0.000279193	0.000377026	0.000337378	0.000324772	0.000307415	0.000292889	0.00031687	0.000193198	0.000237226	0.000200025	0.000286451	0.000233853	0.000278	0.000224192	0.00024876	0.000235827	0.000252023	0.000250832	0.000217752	0.000296929	0.00035562	0.000332678	0.00042009	0.000353114	0.000305994	0.000345377	0.000406675	0.000366839	0.000371004	0.000305399	0.000351857	0.000332442	0.000302259	0.000304109	0.000317117	0.000337961	0.0004024	0.000355064	0.00032225	0.00029842	0.000315591	0.000268984	0.000303913
PC 35:0	776.6171@22.37	0.000168122	0.000181573	0.00020782	0.000244991	0.000184342	0.000211622	0.000276788	0.000377503	0.000261661	0.000300114	0.000248113	0.000281533	0.000136323	0.0001616	0.000149456	0.00020397	0.000162585	0.000200225	0.000145791	0.000131082	0.000155268	0.000158059	0.000141688	0.000150888	0.000149117	0.000248722	0.000211257	0.000224281	0.00019363	0.000192031	0.000346544	0.00034333	0.000385802	0.000289083	0.000254843	0.00027124	0.000178586	0.000244132	0.000210196	0.000282772	0.000255086	0.000276305	0.00030795	0.000251257	0.000220554	0.000201884	0.000262308	0.000262497
PC 38:2	814.6306@22.23							0.0243976	0.0270233	0.0264083	0.028463	0.026039	0.0259566	0.0146458	0.0167361	0.0161433	0.021892	0.0183724	0.0195756													0.025884	0.0328767	0.0307789	0.0312889	0.0231405	0.0248154	0.0229288	0.0233684	0.0193152	0.0239256	0.0235109	0.0245222	0.0260364	0.0233642	0.0209953	0.0210259	0.0218239	0.0212472
PC 37:1	802.6322@22.53	0.00113428	0.00110208	0.0012678	0.00132716	0.00110137	0.00116073	0.00124302	0.00134207	0.00132568	0.00141967	0.00130018	0.00132325	0.000670473	0.000779947	0.0007697	0.00106326	0.000897721	0.000880531	0.000793154	0.000933005	0.000951735	0.000982224	0.000936601	0.00108382	0.000997615	0.00141314	0.00129878	0.00153359	0.0013525	0.00128785	0.00123479	0.00165824	0.00158609	0.00155279	0.00111073	0.00121245	0.00103374	0.00109478	0.000954308	0.00115159	0.00113639	0.00121933	0.00131437	0.00115458	0.00100385	0.000995561	0.00109806	0.00102428
PC 40:3	840.6467@22.63	0.000849672	0.000848803	0.000942397	0.000966088	0.000826529	0.000858879	0.000914765	0.00102489	0.000985049	0.00106707	0.00102772	0.00104012	0.000568175	0.000622676	0.000615828	0.000874685	0.000675162	0.000743933	0.00066039	0.000725442	0.000699315	0.000736078	0.000691498	0.000815724	0.000781681	0.00101285	0.000967818	0.00116395	0.0010459	0.00098353	0.001008	0.00127659	0.00123125	0.00121819	0.000886929	0.000966564	0.000876677	0.0009035	0.000750229	0.000928339	0.000851118	0.000976548	0.000999627	0.000918	0.000824699	0.000826034	0.000856419	0.000861887
PC O-40:4/P-40:3	824.6519@22.69	0.00151212	0.00157401	0.00166155	0.00184974	0.00141	0.00164757	0.00171686	0.00176752	0.00170846	0.00193219	0.00177479	0.00178346	0.00101294	0.00124787	0.00113163	0.00162508	0.00118524	0.00141887	0.00117241	0.00132827	0.00139526	0.00134826	0.00138271	0.00156949	0.00153981	0.00199242	0.00183906	0.00218727	0.00192483	0.00197039	0.00195521	0.00239071	0.00253798	0.00227912	0.00167563	0.00197949	0.0017455	0.00167009	0.00134277	0.0018443	0.00176177	0.00191164	0.00190597	0.00174016	0.00162522	0.00150969	0.00158965	0.00151454
PC O-34:0	748.6213@22.71	0.00134933	0.00140039	0.00154952	0.00171705	0.00145752	0.00153534	0.00151871	0.00160111	0.00163327	0.00170012	0.00165533	0.00165418	0.000952033	0.00102861	0.00101164	0.0013583	0.00113599	0.00122327	0.00106586	0.00123297	0.0012408	0.0012309	0.00122728	0.00140181	0.00128075	0.00186777	0.00167145	0.00200576	0.00181818	0.00169626	0.00172853	0.00220969	0.00212813	0.00208846	0.00155835	0.00168648	0.00154765	0.00156877	0.00126539	0.00156705	0.00161567	0.00180701	0.0017893	0.00161591	0.00145553	0.00136828	0.00148872	0.00138449
PC O-20:0_22:6	848.6524@22.73	0.00172644	0.00154782	0.00186175	0.00200233	0.00170037	0.00179587													0.00130893	0.00145111	0.00155108	0.0015081	0.00144974	0.00175903	0.00154187	0.00221745	0.00215231	0.00241674	0.00215138	0.00212546
PC O-36:1/P-36:0	774.6365@22.74	0.00191766	0.00212003	0.0022685	0.00243817	0.00194503	0.00217781	0.00208623	0.00234244	0.00223544	0.0025218	0.00220195	0.0022249	0.00121978	0.00137554	0.00140568	0.00184496	0.00157699	0.0016853	0.00148848	0.00169178	0.00171569	0.00182292	0.00176161	0.00199545	0.00186788	0.00257588	0.00245896	0.00284771	0.00251998	0.00237241	0.00229182	0.00323329	0.00303775	0.00277815	0.00215476	0.00223769	0.00210113	0.00206375	0.00173845	0.00221447	0.00215749	0.00240619	0.00236865	0.00222322	0.00187984	0.00189813	0.00207576	0.0019514
PC O-20:1_22:4/P-20:0_22:4	850.6670@22.88	0.00522958	0.00517423	0.00575913	0.00617333	0.0050451	0.00554967	0.00578693	0.00626722	0.0060493	0.00645998	0.0060637	0.0059482	0.00336562	0.00369178	0.00376354	0.00500426	0.00410662	0.00435598	0.00386121	0.00438928	0.00470261	0.00458022	0.00453581	0.00524077	0.0048958	0.00664878	0.00623788	0.00727004	0.00645235	0.00623356	0.00624761	0.00803861	0.00776561	0.00726955	0.00552234	0.00600059	0.00544358	0.00563261	0.00459586	0.00588202	0.00564853	0.0060302	0.00615892	0.00562343	0.00502672	0.00496726	0.00542003	0.00499647
PC 36:0	790.6309@22.89	0.0013348	0.0011695	0.00133033	0.0015957	0.00118302	0.00129512	0.00134534	0.00141258	0.00140148	0.00152345	0.00137369	0.00136452	0.000741096	0.000826918	0.000843865	0.00115268	0.000925351	0.00100748	0.000900922	0.00108183	0.0010548	0.00113047	0.00103274	0.00126558	0.00124226	0.00155452	0.00149728	0.00171441	0.00163551	0.00142679	0.00154426	0.00205062	0.0020541	0.00161646	0.00138484	0.00144535	0.00129641	0.00136381	0.0011064	0.00145373	0.00140683	0.00155154	0.00154212	0.00135136	0.00131575	0.0011548	0.00131339	0.00121297
PC 18:0_20:1	816.6472@22.94	0.00247391	0.00246222	0.00272802	0.00298837	0.00242161	0.00259514	0.0027341	0.00300296	0.00287666	0.00314921	0.00286218	0.00282117	0.00160432	0.00175965	0.00179004	0.00234889	0.0019377	0.00207512	0.00181356	0.00210409	0.00217187	0.0022538	0.00222126	0.00258165	0.00226549	0.00311325	0.00306266	0.0035431	0.00313612	0.00299615	0.00288215	0.0036287	0.00336868	0.00334218	0.00260577	0.00268444	0.00245021	0.00249696	0.00205633	0.00261122	0.00256806	0.00264943	0.00280769	0.00264214	0.00224447	0.0022459	0.00237174	0.00239524
PC O-20:0_20:4	824.6517@22.97	0.00333565	0.00334336	0.00374025	0.00398707	0.00332013	0.00363712	0.0034544	0.00381634	0.00382038	0.00395886	0.00377148	0.00383429	0.00207988	0.00228063	0.0023634	0.00308782	0.00266809	0.00265787	0.00259246	0.00284329	0.00289521	0.00307889	0.00291427	0.00331149	0.00304012	0.0042544	0.00396375	0.00462934	0.00417014	0.00391563	0.00380695	0.00487659	0.00474294	0.00439795	0.00348382	0.00352304	0.00329541	0.00350089	0.00289852	0.00363762	0.00350963	0.00376684	0.00383325	0.00343022	0.00313995	0.00299547	0.00332419	0.00305881
PC 42:3	868.6792@23.30	0.000133256	0.000149423	0.000148769	0.000160137	0.000132832	0.000159802	0.000154869	0.000162871	0.000152907	0.000183647	0.000171489	0.000176098	4.22757e-05	4.31052e-05	6.95981e-05	0.000129923	8.74046e-05	9.46682e-05	6.74309e-05	9.76498e-05	8.87323e-05	0.000111457	0.000101943	0.000131737	0.000118053	0.000161618	0.000156963	0.000161804	0.000179436	0.000159825	0.000108597	0.000202842	0.000195204	0.000144803	0.000110416	0.000145697	0.000104803	0.000112339	8.79951e-05	0.000145442	0.000129086	0.000149186	0.000169445	0.000141214	0.000105535	0.000124631	0.000133791	0.000101161
PC 42:4	866.6627@23.30	0.000156182	0.000149726	0.000205048	0.000193189	0.000151423	0.000161355	0.000198986	0.000226859	0.000191436	0.000221594	0.000200407	0.000188386	7.22458e-05	9.7616e-05	0.000100874	0.00012471	0.000150839	0.000147856	7.62763e-05	0.000120166	0.00014532	0.000142611	0.000125223	0.000183458	0.000134034	0.000207125	0.000170148	0.000214255	0.000219474	0.000189625	0.000155573	0.000230085	0.000213677	0.000239445	0.000135091	0.000161261	0.000140653	0.000141436	0.00011136	0.000173163	0.000156374	0.000150638	0.000212654	0.000175521	0.000135373	0.000127112	0.000168504	0.000151062
PC 40:2	842.6634@23.39	0.000344775	0.000334294	0.000398147	0.000400815	0.000335416	0.000391002	0.000389984	0.00048608	0.000448215	0.000482431	0.000437363	0.000473296	0.000216887	0.000234036	0.000245632	0.000349873	0.000288455	0.000313216	0.000230231	0.000309652	0.000298671	0.000301124	0.000334298	0.000314754	0.000323225	0.000482631	0.000439904	0.000490024	0.000434505	0.000431841	0.000436022	0.000563453	0.000540926	0.000514761	0.000387027	0.000377204	0.000343861	0.000380609	0.000326996	0.000378118	0.000368332	0.000383196	0.000476298	0.000404785	0.000326696	0.000372506	0.000377973	0.000348022
PC O-38:1/P-38:0	802.6671@23.83	0.000281948	0.000250723	0.000320333	0.0003326	0.000201538	0.000318473													7.24691e-05	0.00019391	0.000162346	0.000176045	0.000157113	0.000165674	0.000202491	0.000314485	0.000282372	0.00026553	0.000269096	0.000260389
PC O-22:2_22:3/P-22:1_22:3	878.6990@23.86	0.00802024	0.00776819	0.00871872	0.00950837	0.00797068	0.00876447	0.00813775	0.00902548	0.00888407	0.00952301	0.00872859	0.0087281	0.00469208	0.00538765	0.00522066	0.00708504	0.00581875	0.00605497	0.00534407	0.00631236	0.00639284	0.00635478	0.0064135	0.00750457	0.00691124	0.00919162	0.00850979	0.00947882	0.00867761	0.00818178	0.0088262	0.0109518	0.0104928	0.00998653	0.00777534	0.00823766	0.0073317	0.00764739	0.00623996	0.00792899	0.00774739	0.00810637	0.00863801	0.00783195	0.00703726	0.00692648	0.00739351	0.00700265
PC O-20:0_22:4	852.6831@24.02	0.002492	0.00234318	0.00265633	0.00288941	0.00246341	0.00270962	0.00274574	0.00306113	0.00305653	0.00324761	0.00292966	0.00307714	0.00158461	0.00177497	0.00170162	0.00231238	0.00191109	0.00208663	0.00172059	0.0020688	0.00197826	0.00212871	0.00206652	0.00246075	0.00229035	0.00299584	0.00286165	0.00308657	0.00278188	0.00264154	0.00292485	0.00356473	0.00349182	0.00333016	0.00253279	0.00266374	0.00243277	0.00256562	0.00211993	0.00276274	0.00261076	0.00278078	0.00283821	0.00266956	0.00237402	0.00226639	0.00251401	0.0023345
PC O-42:3/P-42:2	854.6993@24.03	0.00149731	0.00154472	0.00173549	0.00190393	0.00155441	0.00166392	0.00171334	0.00192919	0.00187998	0.00200453	0.00185698	0.00182097	0.000950602	0.00104374	0.00107939	0.00147372	0.00118743	0.00122808	0.00107541	0.00125871	0.00134543	0.00136021	0.00132839	0.00154154	0.00148323	0.00189447	0.00178347	0.0020485	0.00183348	0.00174659	0.00177172	0.00224879	0.00220668	0.00212761	0.00155188	0.00171978	0.0015569	0.00160078	0.00127599	0.00164086	0.00163116	0.00167835	0.00180125	0.00163021	0.00146899	0.00147539	0.00156587	0.00145081
PC 44:4	894.6940@24.28	8.59455e-05	9.84103e-05	0.000135019	0.000126495	9.51839e-05	0.000106623	0.000122265	0.000148573	0.000157565	0.000160412	0.000111072	0.000130997		4.74097e-05	5.91769e-05	6.83467e-05	9.03113e-05	5.9236e-05	0	5.92166e-05	5.34064e-05	9.33456e-05	7.99012e-05	9.10117e-05	8.63822e-05	0.000134095	0.000127534	0.000139338	0.00014434	0.000101172	9.44818e-05	0.000138599	0.000146155	0.00013218	4.12183e-05	6.12387e-05	7.12664e-05	5.88081e-05	3.52152e-05	7.82168e-05	6.87312e-05	0.000127251	0.000121311	0.00013281	4.34428e-05	8.16161e-05	0.000109209	7.70061e-05
PC 42:2	870.6941@24.39	0.000334289	0.000313763	0.000327972	0.000381091	0.000319412	0.00035373	0.000358784	0.000429573	0.000376494	0.000442952	0.000396692	0.000432804	0.000194984	0.000186059	0.000187347	0.000290448	0.000247213	0.000242593	0.000186239	0.000232247	0.000256097	0.000254676	0.000258516	0.000305277	0.000317935	0.0004135	0.000369795	0.000431251	0.00038985	0.000342641	0.000356461	0.000433343	0.000430145	0.000432851	0.000266097	0.000338294	0.000278293	0.000279132	0.000251872	0.000293626	0.00029114	0.000320721	0.000368111	0.000338992	0.00030597	0.000286588	0.000292622	0.000285656
PC O-42:2/P-42:1	856.7152@25.17	0.000505271	0.000527143	0.000413018	0.000462812	0.000411584	0.000431511	0.000407736	0.000514908	0.000473422	0.000563435	0.000525052	0.000463772	0.000278021	0.000346339	0.000344538	0.000474733	0.000330707	0.000342357	0.00025881	0.000340027	0.000389036	0.000339222	0.000339448	0.000460389	0.000370546	0.000461604	0.000490132	0.00058589	0.000490364	0.000510013	0.00051145	0.000648299	0.00064638	0.00054532	0.000422711	0.00043987	0.00038287	0.000406435	0.000385486	0.000450677	0.000431361	0.000456405	0.000451776	0.000478638	0.000356139	0.00042547	0.000390635	0.000370931
	SUM	7.22658	7.36843	7.62538	8.29445	7.10313	7.20468	8.00103	8.42171	8.65171	8.89563	8.35077	8.27087	5.31289	5.87221	5.51379	7.48312	6.01453	6.45107	5.95265	6.32723	6.49273	6.57706	6.57798	7.46784	6.76497	8.72195	8.25218	9.25601	8.40896	8.24994	8.97182	10.3656	9.83449	10.3334	8.29731	8.35825	7.5919	7.67825	6.76306	7.83594	7.86048	8.21199	8.0895	7.57794	6.94137	6.90885	7.04094	7.11989
		Folch method																		MTBE method						MMC method
		CHCl3-containing Folch						CPME-containing Folch						iBuAc-containing Folch												CHCl3-containing MMC						CPME-containing MMC						2-MeTHF-containing MMC						iBuAc-containing MMC
	Average sum (value ± standard deviation)	7.47044		±		0.442362		8.43195		±		0.310362		6.10793		±		0.782083		6.56591		±		0.500432		8.27567		±		0.832036		9.36014		±		0.945233		7.65694		±		0.48688		7.27975		±		0.4646
	p-value (relative to CHCl3-containing Folch)							0.0014246			***			0.0040122			***			0.00778387			**			0.0627992			n.s.			0.00126366			***			0.50323			n.s.			0.483235			n.s.
	Fold change (relative to CHCl3-containing Folch)	1						1.12871		±		0.0786964		0.817613		±		0.115343		0.878919		±		0.08483		1.10779		±		0.129259		1.25296		±		0.146678		1.02496		±		0.089058		0.974473		±		0.0848381

## Sheet: PE
		Folch method																		MTBE method						MMC method
		CHCl3-containing Folch						CPME-containing Folch						iBuAc-containing Folch												CHCl3-containing MMC						CPME-containing MMC						2-MeTHF-containing MMC						iBuAc-containing MMC
Lipid	m/z@RT	Rep_1	Rep_2	Rep_3	Rep_4	Rep_5	Rep_6	Rep_1	Rep_2	Rep_3	Rep_4	Rep_5	Rep_6	Rep_1	Rep_2	Rep_3	Rep_4	Rep_5	Rep_6	Rep_1	Rep_2	Rep_3	Rep_4	Rep_5	Rep_6	Rep_1	Rep_2	Rep_3	Rep_4	Rep_5	Rep_6	Rep_1	Rep_2	Rep_3	Rep_4	Rep_5	Rep_6	Rep_1	Rep_2	Rep_3	Rep_4	Rep_5	Rep_6	Rep_1	Rep_2	Rep_3	Rep_4	Rep_5	Rep_6
PE 36:5	738.5058@19.12	0.0103561	0.0101732	0.0114132	0.0125426	0.0102223	0.00873967	0.0112137	0.0110261	0.0112197	0.0130127	0.0132311	0.01302	0.00642223	0.00587437	0.00729841	0.013107	0.00865616	0.00821283		0.00847468	0.0114956	0.00687583	0.0103532	0.00711029	0.00986133	0.00800067	0.0119836		0.015224	0.00833724	0.0127987	0.0243142		0.00993672		0.0101862	0.00883494			0.0116902	0.00769125	0.00688647	0.00960149	0.0140242	0.00667775	0.00586256	0.00620458	0.00949468
PE 32:0	714.5054@19.21	0.00869448	0.00786946	0.0076145	0.0109935	0.00653253	0.00684727													0.00633708	0.00730594	0.00774088	0.00396733	0.00684805	0.0104051				0.00906624	0.0099384
PE 16:0_22:6	764.5215@19.68	0.357454	0.333709	0.372464	0.406067	0.368523	0.345666	0.359792	0.358811	0.410458	0.391464	0.413579	0.418298	0.248418	0.27748	0.255276	0.390295	0.297497	0.297008	0.265544	0.295901	0.320481	0.309017	0.294995	0.427661	0.311665	0.386559	0.355263	0.542003	0.434624	0.417169	0.428952	0.479608	0.478518	0.531869	0.408063	0.415809	0.288023	0.333169	0.260712	0.353191	0.331185	0.37546	0.362364	0.33617	0.333933	0.316828	0.317288	0.38871
PE P-16:0_20:5	722.5098@19.76	0.0300375	0.0346494	0.0321275	0.0194639	0.0221776	0.0168541	0.0254312	0.0310189	0.0365934	0.0410383	0.0523986	0.0314405	0.0186424	0.0187749	0.0129036	0.0357352	0.021197	0.0265692	0.0373676		0.0233996	0.0322075	0.0173637	0.0230789					0.0352773	0.0300071	0.0309201	0.0419951	0.0396652	0.0614281		0.02598	0.0321996	0.0235171				0.0395212	0.0228577	0.0308006	0.0259291	0.0135242	0.0333258	0.0248375
PE 40:7	790.5351@19.86							0.0381599	0.0322456	0.0533304	0.0312788	0.0381405	0.0373087	0.015801	0.0281111	0.0225472	0.0314155	0.0480376	0.0244409														0.0256111	0.0505683			0.0264091		0.024235			0.0193147	0.0189979	0.0331117	0.0352133		0.0241404	0.0415039	0.0296136
PE 16:0_20:4	740.5215@19.91	0.365825	0.373898	0.420914	0.449558	0.368184	0.372809	0.507165	0.42321	0.476502	0.440454	0.425924	0.471052	0.27614	0.294843	0.276025	0.418332	0.33719	0.351312	0.30199	0.358466	0.350809	0.353779	0.331965	0.386063	0.389022	0.463079	0.412042	0.581224	0.474205	0.499918	0.522586	0.648978	0.561626	0.628824	0.488944	0.489821	0.351666	0.365498	0.321708	0.411229	0.399657	0.408594	0.467122	0.376645	0.364021	0.34275	0.374939	0.335305
PE 16:0_18:2	716.5215@20.01	0.455621	0.43717	0.470846	0.481793	0.417105	0.427319	0.473499	0.46783	0.504099	0.480972	0.486518	0.50695	0.310837	0.313287	0.316765	0.433439	0.343194	0.335672	0.359155	0.40268	0.391708	0.433108	0.347002	0.500564	0.357402	0.455134	0.440981	0.613793	0.532196	0.496095	0.467526	0.754981	0.62445	0.676446	0.431938	0.488567	0.359173	0.426314	0.341261	0.427521	0.406946	0.480479	0.518713	0.41777	0.423137	0.403834	0.424856	0.393893
PE 38:5	766.5359@20.08							0.185996	0.172782	0.187051	0.178878	0.185836	0.176864	0.109784	0.134137	0.12287	0.161832	0.177111	0.141909													0.210945	0.270517	0.173245	0.255832	0.177901	0.179848	0.142798	0.122246	0.126412	0.16461	0.129354	0.179832	0.176104	0.157346	0.174624	0.134812	0.141091	0.139142
PE 36:3	742.5373@20.16	0.272955	0.2879	0.312495	0.289898	0.297217	0.318493	0.28959	0.264415	0.309512	0.327565	0.303139	0.293854	0.183887	0.193096	0.198504	0.301421	0.215109	0.23204	0.237665	0.237746	0.263096	0.262019	0.243127	0.334927	0.219397	0.31277	0.309621	0.419034	0.350619	0.346565	0.314189	0.429958	0.390769	0.432322	0.324923	0.342766	0.238999	0.255696	0.215036	0.295698	0.299201	0.28803	0.294365	0.286537	0.248458	0.230546	0.256815	0.254861
PE P-16:0_22:6	748.5266@20.29	0.36696	0.40572	0.426242	0.442679	0.373087	0.391235	0.4279	0.445026	0.471946	0.441279	0.452537	0.449659	0.261615	0.30955	0.268292	0.376517	0.280304	0.331726	0.287545	0.323423	0.347417	0.385556	0.358852	0.413135	0.406048	0.462308	0.42776	0.614468	0.500415	0.460453	0.510886	0.611532	0.59205	0.608134	0.427529	0.493564	0.361645	0.41996	0.324866	0.446193	0.440996	0.447175	0.486087	0.399474	0.388471	0.376277	0.393046	0.396957
PE O-38:6	750.5425@20.49	0.0502245	0.0574927	0.0555025	0.0562234	0.0462879	0.047963													0.0321541	0.0413323	0.0406851	0.0408001	0.0462194	0.058959	0.0479112	0.0485088	0.0664893	0.0732474	0.0710566	0.0680079
PE P-16:0_20:4	724.5278@20.55	0.832971	0.798094	0.822083	0.879144	0.809122	0.823242	0.931604	0.918795	1.00543	0.966047	0.951211	0.897024	0.542222	0.613672	0.561931	0.878144	0.638138	0.693049	0.636946	0.750467	0.742478	0.839014	0.773505	0.937947	0.88217	1.04167	1.03053	1.33195	1.1329	1.2172	1.0568	1.43887	1.36973	1.45261	1.00262	0.988312	0.839153	0.85812	0.664585	0.990979	0.941933	0.99701	1.03013	0.889361	0.921352	0.823002	0.900703	0.834642
PE O-16:0_22:6	750.5422@20.65	0.648552	0.618748	0.67489	0.688145	0.663219	0.657875	0.824181	0.841865	0.924052	0.889287	0.883068	0.782218	0.532578	0.602868	0.555741	0.830839	0.575903	0.668329	0.598823	0.683222	0.644717	0.724983	0.668014	0.847582	0.729127	0.93762	0.850107	1.12188	0.97334	0.975662	0.949348	1.39308	1.22153	1.33321	0.918154	0.947834	0.80482	0.827023	0.669594	0.863704	0.873854	0.929115	0.929858	0.821076	0.810522	0.767389	0.825287	0.794277
PE P-16:0_18:2	700.5263@20.66	0.24381	0.225678	0.215921	0.23343	0.228162	0.213463	0.267733	0.277417	0.276778	0.283956	0.27603	0.246391	0.17221	0.193952	0.170167	0.261057	0.194682	0.208812	0.182825	0.239303	0.207607	0.245136	0.207282	0.313161	0.245663	0.307321	0.286947	0.386205	0.330068	0.31563	0.327243	0.425451	0.435828	0.426679	0.282648	0.295007	0.234647	0.284116	0.204265	0.290415	0.266361	0.287339	0.32544	0.26168	0.273238	0.216378	0.252933	0.234729
PE O-36:4	726.5420@20.77	0.229596	0.242268	0.268116	0.256154	0.210404	0.216847	0.242286	0.245456	0.264786	0.261802	0.258254	0.262348	0.160936	0.185133	0.169906	0.254965	0.185453	0.200016	0.201546	0.211597	0.225401	0.26875	0.230225	0.264145	0.232311	0.296483	0.258898	0.368729	0.342376	0.329299	0.316046	0.438837	0.39402	0.404206	0.291316	0.295542	0.241577	0.228878	0.218587	0.269259	0.252497	0.276311	0.274855	0.240471	0.271985	0.215795	0.238024	0.23709
PE 16:0_18:1	718.5374@20.89	0.162784	0.156524	0.166167	0.168708	0.15578	0.149358	0.179182	0.176562	0.194953	0.182606	0.178916	0.17609	0.120337	0.124177	0.122852	0.184316	0.142068	0.129253	0.127468	0.148143	0.145524	0.171907	0.148219	0.185677	0.128813	0.212657	0.166814	0.240554	0.210277	0.200538	0.168526	0.279468	0.2241	0.240301	0.205822	0.193105	0.147577	0.146203	0.133759	0.173851	0.178306	0.185232	0.204192	0.166634	0.146771	0.149353	0.173069	0.150077
PE 18:0_22:6	792.5527@20.95	0.277541	0.256493	0.282599	0.30167	0.254982	0.264226	0.297031	0.280036	0.313181	0.291139	0.298636	0.308785	0.169812	0.205793	0.201518	0.285899	0.214795	0.233727	0.21777	0.225196	0.215737	0.256832	0.241232	0.346374	0.240439	0.300908	0.276414	0.419721	0.33095	0.372796	0.297652	0.400062	0.335421	0.358483	0.27789	0.275854	0.209668	0.231961	0.203184	0.29949	0.254017	0.312308	0.303775	0.268212	0.243866	0.231648	0.214268	0.250434
PE P-16:0_20:3	726.5421@21.01	0.0834985	0.0347455	0.0900189	0.0457506	0.0966788	0.0826648	0.107	0.101026	0.0280673	0.0461065	0.106336	0.122745	0.0670155	0.0791155	0.074488	0.117666	0.0727288	0.0799106	0.0709337	0.0773497	0.0951216	0.0891518	0.0991286	0.112811	0.11279	0.10215	0.0773255	0.141287	0.118218	0.117895	0.121203	0.117786	0.105339	0.175535	0.121271	0.108541	0.0792812	0.0934748	0.075835	0.110656	0.10084	0.104894	0.127408	0.112573	0.111316	0.0881173	0.123031	0.0844254
PE 18:1_18:1	744.5527@21.02	0.124122	0.140134	0.144204	0.15907	0.139701	0.143656	0.151778	0.144183	0.154241	0.158183	0.144805	0.149742	0.100991	0.108863	0.120382	0.165292	0.125559	0.122266	0.122122	0.119205	0.134164	0.161447	0.142603	0.173734	0.161177	0.154116	0.147852	0.236387	0.195019	0.155919	0.166475	0.220258	0.21118	0.259384	0.171506	0.15335	0.143018	0.154412	0.114566	0.156086	0.17274	0.153116	0.193473	0.141129	0.15641	0.142286	0.130142	0.158254
PE P-18:0_20:5	750.5412@21.04	0.142841	0.167817	0.137933	0.17534	0.166191	0.157946	0.172709	0.153403	0.209135	0.187968	0.189468	0.196276	0.116545	0.122311	0.12612	0.186786	0.119269	0.121655	0.150298	0.172026	0.148037	0.158974	0.143161	0.169826	0.135948	0.166022	0.186822	0.25791	0.22043	0.19524	0.224854	0.266499	0.18495	0.29284	0.186556	0.231239	0.153251	0.170045	0.156145	0.188432	0.203959	0.204974	0.188607	0.172287	0.175874	0.163696	0.176625	0.18068
PE 18:0_20:4	768.5532@21.16	1.04822	1.0373	1.0777	1.16077	1.08689	1.07265	1.13699	1.07068	1.2334	1.23305	1.17546	1.17085	0.767417	0.844662	0.827344	1.08604	0.888583	0.941689	0.90435	0.95913	1.01288	1.05949	1.00436	1.28606	1.06266	1.25756	1.11542	1.58414	1.45201	1.36286	1.29847	1.67752	1.46318	1.63537	1.17838	1.16798	0.973629	0.995592	0.888055	1.09689	1.18457	1.16569	1.17061	1.04092	1.0687	1.00799	1.0202	1.04588
PE 18:0_18:2	744.5533@21.26	1.10828	1.12258	1.18933	1.29475	1.13544	1.17403	1.34086	1.25432	1.38224	1.36962	1.33872	1.34375	0.810536	0.923853	0.858409	1.28392	0.945042	1.01104	0.904763	1.02661	1.06066	1.15522	1.06426	1.34185	1.03941	1.41472	1.22414	1.78375	1.52704	1.53875	1.44962	1.84461	1.67231	1.79195	1.30831	1.31872	1.14821	1.1364	0.957612	1.29168	1.29386	1.30307	1.34182	1.24773	1.14517	1.14823	1.15766	1.15732
PE P-16:0_18:1	702.5424@21.51	0.0796374	0.0845404	0.081599	0.0954886	0.0797042	0.082444	0.0974224	0.100687	0.113963	0.10751	0.110432	0.100993	0.0528198	0.064325	0.0652059	0.091274	0.0707816	0.0721608	0.0627667	0.0657956	0.0694047	0.0812918	0.0801897	0.0941133	0.075779	0.100824	0.0761307	0.130682	0.131352	0.108208	0.098417	0.122389	0.131182	0.133629	0.103766	0.0983483	0.085183	0.0837373	0.0722616	0.101604	0.0965937	0.0895599	0.100356	0.0886626	0.0905409	0.0965196	0.0953875	0.0854784
PE P-18:0_22:6	776.5581@21.51	0.30291	0.320382	0.311368	0.347312	0.309351	0.332476	0.383147	0.363828	0.42045	0.375544	0.409076	0.38201	0.223751	0.250377	0.236535	0.360886	0.269449	0.293181	0.252813	0.282912	0.304769	0.31769	0.280603	0.367738	0.34303	0.394847	0.37657	0.51615	0.480871	0.460384	0.396553	0.565166	0.519582	0.552627	0.391514	0.380092	0.328564	0.342208	0.283885	0.38837	0.377564	0.387703	0.407575	0.352582	0.399651	0.332735	0.356683	0.328579
PE O-36:3	728.5584@21.62	0.0420075	0.0410125	0.0444001	0.0458355	0.0437534	0.0451304	0.0519498	0.0569683	0.0566663	0.0590509	0.0551704	0.0507731	0.0308714	0.0346262	0.0307757	0.0457704	0.0325599	0.0340193	0.0322917	0.036128	0.0399807	0.0429976	0.0398599	0.0521373	0.0442715	0.0552341	0.0480497	0.0644026	0.055979	0.0609152	0.05448	0.0793176	0.0727966	0.083277	0.0521218	0.0545371	0.0416793	0.0480716	0.0319333	0.0508174	0.0525614	0.0558412	0.0610266	0.0475628	0.0508069	0.0412982	0.0496186	0.0394704
PE P-18:0_20:4	752.5583@21.73	1.16863	1.21862	1.26324	1.42752	1.17806	1.20149	1.43814	1.41688	1.53213	1.51983	1.52315	1.46063	0.83923	0.940791	0.913616	1.30066	0.972856	1.05944	0.953229	1.08771	1.10717	1.22937	1.11094	1.43745	1.33179	1.55366	1.39713	1.97152	1.83063	1.71713	1.58874	2.27397	2.01119	2.08532	1.54827	1.51135	1.23157	1.37955	1.05727	1.47335	1.4483	1.58915	1.56239	1.3588	1.40276	1.23836	1.30788	1.29781
PE O-40:6	778.5738@21.83	0.14347	0.137367	0.156525	0.156558	0.139105	0.144577	0.162909	0.166952	0.185948	0.177075	0.186757	0.165697	0.0951774	0.113611	0.105151	0.160972	0.108546	0.122094	0.118967	0.12806	0.123354	0.141238	0.1246	0.168891	0.146422	0.174893	0.153232	0.22109	0.208159	0.185622	0.179226	0.257614	0.220353	0.231356	0.157231	0.17416	0.14595	0.150677	0.117006	0.18374	0.172961	0.173507	0.17289	0.160107	0.155937	0.133203	0.163644	0.145032
PE P-18:0_18:2	728.5582@21.85	0.370085	0.391288	0.410084	0.443405	0.399075	0.377104	0.484133	0.452144	0.513404	0.495091	0.48458	0.477554	0.266309	0.310936	0.290008	0.431	0.310255	0.340409	0.328918	0.343234	0.355874	0.399329	0.351568	0.493318	0.409508	0.488045	0.494524	0.619199	0.548421	0.540479	0.512476	0.739942	0.62689	0.644668	0.46714	0.493601	0.411126	0.44369	0.330726	0.470249	0.461443	0.472056	0.502042	0.452994	0.442175	0.374503	0.437977	0.393575
PE O-38:4	754.5737@21.91	0.0774722	0.0930818	0.0805913	0.0860333	0.0812015	0.079577	0.0938266	0.0955184	0.0978642	0.0980997	0.0988967	0.100853	0.0546405	0.0599092	0.0708601	0.0956866	0.0670457	0.0708785	0.0733003	0.0721236	0.0684504	0.0837312	0.0832744	0.122225	0.0912113	0.0998102	0.10277	0.128862	0.106024	0.112692	0.104513	0.154416	0.135525	0.127573	0.108902	0.118251	0.0945729	0.0922463	0.0728776	0.10225	0.0977781	0.104475	0.107765	0.0869569	0.0814684	0.0862685	0.090938	0.0801004
PE O-36:2	730.5739@22.02	0.00997162	0.00939808	0.00873142	0.0133944	0.0113486	0.0130847													0.00706485	0.00754905	0.00703372	0.00862735	0.0041316	0.00714452	0.00699893	0.012078		0.0154859	0.0151315	0.0151049
PE 18:0_18:1	746.5692@22.04	0.202916	0.202865	0.225765	0.216672	0.200837	0.22487	0.248172	0.244022	0.280249	0.251463	0.257674	0.254237	0.143396	0.172287	0.153459	0.230323	0.174376	0.187637	0.150931	0.184832	0.197314	0.213199	0.199727	0.241177	0.211211	0.243975	0.220344	0.28981	0.283418	0.275443	0.242444	0.314305	0.302733	0.320093	0.236056	0.231276	0.203505	0.199081	0.163367	0.236181	0.243076	0.257812	0.26117	0.227162	0.198654	0.195186	0.205143	0.21554
PE P-18:0_20:3	754.5742@22.15	0.077078	0.0772701	0.0764765	0.0873756	0.0761799	0.0735059	0.091483	0.0923437	0.104336	0.0930496	0.102996	0.0986193	0.0526253	0.059867	0.0596187	0.0799332	0.0620442	0.0638554	0.0530341	0.0646206	0.0681923	0.0743408	0.0708999	0.0872013	0.0731546	0.0920748	0.0911208	0.117534	0.0995626	0.106223	0.094019	0.147398	0.118822	0.119288	0.0822977	0.0854714	0.0803292	0.0847168	0.0589007	0.0912307	0.0879342	0.0925835	0.099575	0.0863819	0.0826421	0.0805497	0.0882239	0.0819488
PE P-18:0_18:1	730.5746@22.60	0.066222	0.0945524	0.0739923	0.0773178	0.0688591	0.0769345	0.0919928	0.095137	0.101297	0.0976854	0.0995164	0.0944125	0.0444627	0.052656	0.0497866	0.0713361	0.0542673	0.0571445	0.0514118	0.0646152	0.0658967	0.0731865	0.0721875	0.0849687	0.0705707	0.0891469	0.0731077	0.115167	0.0969201	0.103205	0.0802761	0.117985	0.096774	0.101048	0.073784	0.0813868	0.0622982	0.0698976	0.0504579	0.0755674	0.0784973	0.0825767	0.0868183	0.074426	0.075331	0.065215	0.0769111	0.0742107
PE P-20:0_22:6	804.5893@22.61	0.013071	0.0111769	0.0173323	0.015543	0.0122259	0.0141055	0.0178094	0.0196174	0.0205078	0.018462	0.0191114	0.0184237	0.00780006	0.00789702	0.00922122	0.0137019	0.00786745	0.00915643	0.0103424	0.0119502	0.0115515	0.0120682	0.0130169	0.011832	0.0076859	0.0168245	0.00695107	0.0156189	0.0168308	0.0161567	0.0091135	0.0224085	0.0172506	0.0161159	0.0116161	0.0132585	0.00750036	0.0100263	0.00445185	0.0109551	0.0102472	0.012103	0.0138976	0.0130277	0.011768	0.0116208	0.0125431	0.0115418
PE P-20:0_20:4	780.5896@22.80	0.0603487	0.0668979	0.0708885	0.0726424	0.071806	0.0651082	0.079265	0.0715349	0.0833922	0.079111	0.0758953	0.0786142	0.0448299	0.052071	0.0486142	0.07496	0.0523085	0.0569122	0.0481714	0.0631144	0.060018	0.0679273	0.0595232	0.0786528	0.0687691	0.0758016	0.0762651	0.104061	0.0785961	0.0855783	0.0782579	0.122312	0.121862	0.103865	0.0734246	0.0818893	0.0698373	0.0697075	0.0580829	0.0694727	0.0754154	0.0909967	0.0748132	0.0739966	0.0702458	0.0653188	0.0760085	0.0572734
	SUM	9.43416	9.49742	9.99957	10.6173	9.52742	9.62229	11.2104	10.8457	11.9572	11.5877	11.5955	11.3375	6.84806	7.6989	7.30219	10.6535	8.01287	8.52552	7.78884	8.70022	8.86817	9.70323	8.86924	11.3879	9.59221	11.7248	10.7616	15.0349	13.2081	12.8955	12.3135	16.7072	14.9034	16.0942	11.5099	11.7721	9.52029	10.0705	8.1774	11.0954	10.9597	11.5724	11.9108	10.4387	10.3524	9.52324	10.162	9.91118
		Folch method																		MTBE method						MMC method
		CHCl3-containing Folch						CPME-containing Folch						iBuAc-containing Folch												CHCl3-containing MMC						CPME-containing MMC						2-MeTHF-containing MMC						iBuAc-containing MMC
	Average sum (value ± standard deviation)	9.78302		±		0.455472		11.4223		±		0.381572		8.17351		±		1.34473		9.2196		±		1.22463		12.2028		±		1.93039		13.8834		±		2.30033		10.2326		±		1.25104		10.3831		±		0.818404
	p-value (relative to CHCl3-containing Folch)							4.993e-05			****			0.0195564			*			0.315704			n.s.			0.0136088			*			0.00160354			***			0.427456			n.s.			0.147658			n.s.
	Fold change (relative to CHCl3-containing Folch)	1						1.16757		±		0.066904		0.835479		±		0.142853		0.942409		±		0.132646		1.24735		±		0.205689		1.41913		±		0.244241		1.04595		±		0.136837		1.06133		±		0.0971591

## Sheet: SM
		Folch method																		MTBE method						MMC method
		CHCl3-containing Folch						CPME-containing Folch						iBuAc-containing Folch												CHCl3-containing MMC						CPME-containing MMC						2-MeTHF-containing MMC						iBuAc-containing MMC
Lipid	m/z@RT	Rep_1	Rep_2	Rep_3	Rep_4	Rep_5	Rep_6	Rep_1	Rep_2	Rep_3	Rep_4	Rep_5	Rep_6	Rep_1	Rep_2	Rep_3	Rep_4	Rep_5	Rep_6	Rep_1	Rep_2	Rep_3	Rep_4	Rep_5	Rep_6	Rep_1	Rep_2	Rep_3	Rep_4	Rep_5	Rep_6	Rep_1	Rep_2	Rep_3	Rep_4	Rep_5	Rep_6	Rep_1	Rep_2	Rep_3	Rep_4	Rep_5	Rep_6	Rep_1	Rep_2	Rep_3	Rep_4	Rep_5	Rep_6
SM 30:1;O2	647.5116@15.76	0.00309674	0.00308029	0.00327618	0.00326866	0.003092	0.00291247	0.00249884	0.00255739	0.00246164	0.00267289	0.00260558	0.00276394	0.00109571	0.00144482	0.00131443	0.00184379	0.00141412	0.00146482	0.00193022	0.00213997	0.00216969	0.0022025	0.00195607	0.00265453	0.00207131	0.00319113	0.00289815	0.00353672	0.00265745	0.00318163	0.00265673	0.00339207	0.00303441	0.00288752	0.00223337	0.00228153	0.0021968	0.00208016	0.00195211	0.0021103	0.00221017	0.00247906	0.00252757	0.00236038	0.00194467	0.00193775	0.00203698	0.00194972
SM 32:2;O2	673.5270@16.17	0.00673574	0.00675627	0.00796331	0.00789881	0.00705319	0.00710113	0.0057943	0.00583967	0.00608799	0.00700249	0.00597897	0.00638601	0.00270572	0.00309148	0.0028541	0.00404477	0.00328019	0.00338073	0.00391427	0.0041798	0.00432706	0.00458301	0.00409808	0.00518948	0.00458529	0.00611467	0.00583295	0.00699372	0.00593155	0.00586037	0.00596573	0.00732904	0.00676213	0.00665952	0.00516337	0.00552157	0.00470017	0.00464749	0.00424012	0.00487526	0.0049004	0.00535847	0.00562261	0.00492647	0.0045769	0.00447379	0.00476779	0.00464644
SM 33:2;O2	687.5426@17.16	0.00110598	0.00112086	0.00137932	0.00128897	0.00121149	0.00121579	0.000983972	0.00115239	0.00106968	0.00115726	0.00106329	0.00106075	0.000311323	0.000332007	0.000415559	0.000540779	0.0004928	0.00043057	0.000350751	0.000559275	0.000549492	0.000572086	0.000539734	0.000734334	0.000595388	0.000885223	0.00099473	0.0011717	0.000941913	0.000943285	0.000849611	0.00124086	0.0011691	0.00119526	0.000718278	0.000867203	0.000727432	0.000740127	0.00066604	0.000827602	0.000854127	0.000786921	0.00104112	0.000869611	0.000753316	0.000815685	0.000812935	0.000720718
SM 32:1;O2	675.5424@17.57	0.0799964	0.0806367	0.0918515	0.0938473	0.0831838	0.0824798	0.087588	0.089503	0.0940264	0.100371	0.0898715	0.0931286	0.0408155	0.0472834	0.0427466	0.0622856	0.0496756	0.0515622	0.0573113	0.0610302	0.0631025	0.0658016	0.0606647	0.0754691	0.0679664	0.0931009	0.0871958	0.105756	0.0898967	0.0859631	0.0898018	0.107736	0.101484	0.100503	0.0782134	0.084129	0.0718697	0.0703055	0.0646753	0.0751079	0.0749697	0.079769	0.0825394	0.0739626	0.0674359	0.0670527	0.0694262	0.0689325
SM 34:2;O2	701.5580@17.89	0.144729	0.148541	0.166507	0.17217	0.150401	0.151445	0.153706	0.162926	0.164438	0.176361	0.158507	0.162873	0.0797156	0.0917386	0.0845362	0.119789	0.0978349	0.100148	0.108504	0.117671	0.116127	0.124017	0.113888	0.140605	0.128896	0.181687	0.169845	0.20477	0.168549	0.161165	0.169029	0.208745	0.192462	0.19203	0.145652	0.159202	0.136253	0.132133	0.124442	0.143318	0.144338	0.153851	0.150356	0.13759	0.124626	0.121371	0.12557	0.12249
SM 33:1;O2	689.5581@18.36	0.0478359	0.0492428	0.0557512	0.0577535	0.0504315	0.0508365	0.0525283	0.0543459	0.0576847	0.05958	0.0536821	0.0550009	0.0266415	0.030591	0.0281091	0.039948	0.0321204	0.0325179	0.0364678	0.0390746	0.039185	0.041417	0.0386531	0.0482787	0.0422635	0.057794	0.0557507	0.0665553	0.0550355	0.0546079	0.0560982	0.0684942	0.0638543	0.0630426	0.0480162	0.0513894	0.0454046	0.044217	0.0410691	0.0467114	0.0470268	0.0494653	0.0501989	0.0454352	0.0404769	0.0412415	0.0410686	0.0416302
SM 36:3;O2	727.5738@18.39	0.00574109	0.00599725	0.00681609	0.00703957	0.00611306	0.00592157	0.0066542	0.00697592	0.00717381	0.00753075	0.00702133	0.00713563	0.00333614	0.00368815	0.00348457	0.00501233	0.00408767	0.00407827	0.00429191	0.00458779	0.00477434	0.00512292	0.00470667	0.00592654	0.00522113	0.00690002	0.00660584	0.00811233	0.00684249	0.00653102	0.00670692	0.00840369	0.00795212	0.00777241	0.00581031	0.00619513	0.00561901	0.0054413	0.004848	0.00581465	0.00581996	0.00622084	0.00626693	0.00569966	0.00504077	0.00490552	0.00510708	0.00510114
SM 34:1;O2	719.5688@18.53	0.00308445	0.00314697	0.00353735	0.00369888	0.0031076	0.00323581	0.00366883	0.00394224	0.00394192	0.0042257	0.00395781	0.0040633	0.00168808	0.00206382	0.00176592	0.00256884	0.0020905	0.0021677	0.00220981	0.00262506	0.00273122	0.00264088	0.00262813	0.00339645	0.0027889	0.00379795	0.00358413	0.00440868	0.00366699	0.00353516	0.00368693	0.00447496	0.00430372	0.0040793	0.00299952	0.00328998	0.00286584	0.00285837	0.00259821	0.00305798	0.00308882	0.00326754	0.0035339	0.00319386	0.00271834	0.00277003	0.00275552	0.00282794
SM 33:0;O2	691.5740@18.94	0.000402414	0.000401966	0.000600494	0.000459201	0.00043858	0.000442845	0.000523784	0.000485489	0.00051359	0.000476117	0.000360835	0.00061426	6.99277e-05	9.73158e-05	0.000126103	0.000263655	0.000319604	0.000278063	0.000132281	0.000439048	0.000220299	0.000218435	0.000368596	0.00043687	0.000207346	0.000613479	0.000444781	0.000370201	0.000575023	0.000400666	0.00034294	0.000499926	0.000536123	0.000500381	0.000369915	0.000552341	0.000437734	0.000354189	0.000333677	0.000419276	0.000473123	0.00031791	0.000519467	0.000411926	0.00032117	0.000344723	0.00033095	0.000285639
SM 34:1;O2	703.5732@19.06	1.43829	1.57034	1.69854	1.81657	1.56971	1.54105	1.5374	1.57159	1.66791	1.73458	1.59431	1.66434	0.892865	1.02443	0.952165	1.3635	1.04357	1.11421	1.23274	1.28969	1.28868	1.40115	1.23413	1.61227	1.38342	1.79988	1.70455	1.96752	1.73841	1.69116	1.79364	2.09295	2.04733	2.06423	1.57506	1.665	1.49756	1.42635	1.3569	1.51746	1.52327	1.60193	1.4841	1.36448	1.28205	1.27001	1.30449	1.3114
SM 36:2;O2	729.5890@19.42	0.240133	0.240704	0.27308	0.287053	0.240315	0.244707	0.207524	0.225185	0.225101	0.236603	0.212112	0.220716	0.117431	0.137465	0.127397	0.172634	0.140736	0.148833	0.188622	0.20146	0.215074	0.219584	0.19466	0.252253	0.216563	0.284547	0.275303	0.318697	0.288767	0.270088	0.244592	0.301984	0.277445	0.275899	0.205526	0.222404	0.191631	0.189128	0.172921	0.20244	0.204699	0.219597	0.206442	0.180972	0.17048	0.171637	0.177815	0.164174
SM 34:0;O2	705.5889@19.63	0.0562697	0.0582402	0.0639815	0.0687878	0.058005	0.0585592	0.0573023	0.0609728	0.0650677	0.0656241	0.0605805	0.0630077	0.0321027	0.0368658	0.0345716	0.0488441	0.0396985	0.0399613	0.0433362	0.045846	0.045304	0.0498361	0.0451498	0.0572	0.0514543	0.0663775	0.0640326	0.0763161	0.06568	0.0653023	0.064757	0.0782168	0.0755021	0.0735367	0.0549774	0.0607257	0.0566797	0.0525019	0.0484771	0.0553548	0.0529916	0.0599289	0.0562186	0.0494319	0.0463517	0.0475414	0.0470641	0.048495
SM 35:1;O2	717.5885@19.78	0.0260055	0.0263344	0.0310982	0.0313856	0.0266117	0.0265339	0.0251126	0.0267907	0.0312633	0.0312032	0.0290038	0.0285308	0.0166899	0.01932	0.0164773	0.0241642	0.0182784	0.0191176	0.0203767	0.0216024	0.0231052	0.0239709	0.0217242	0.0275939	0.0235239	0.031837	0.0284427	0.0338426	0.0270894	0.0295542	0.0309957	0.0351559	0.0334062	0.0318096	0.0291227	0.0286159	0.0245923	0.0252496	0.0239176	0.0266344	0.0234078	0.0280594	0.0260583	0.0235036	0.0218488	0.0230445	0.0218836	0.0231589
SM 35:0;O2	719.6043@20.30	0.00099334	0.00118743	0.00114227	0.00125953	0.00104056	0.00114131	0.000997346	0.0011821	0.00107984	0.00120123	0.000984858	0.000933037	0.000585505	0.000727254	0.000619028	0.000891497	0.000774124	0.000805572	0.000829019	0.000785438	0.000680337	0.00101123	0.000887184	0.000851347	0.000925901	0.00111774	0.00122591	0.00133131	0.00116291	0.001044	0.00104519	0.00142629	0.00138128	0.00117825	0.000992187	0.000986768	0.00098193	0.00106418	0.00105731	0.000954843	0.00103543	0.00118165	0.00126277	0.000803647	0.00104778	0.000861631	0.000770259	0.000949109
SM 36:1;O2	731.6048@20.48	0.283336	0.296114	0.331805	0.340599	0.298692	0.301069	0.309434	0.319675	0.328547	0.346495	0.312961	0.31319	0.173787	0.198491	0.180992	0.261092	0.208508	0.216086	0.22688	0.244055	0.241252	0.262919	0.242625	0.291365	0.252337	0.351018	0.33843	0.386367	0.333262	0.331647	0.340954	0.407172	0.384597	0.38529	0.300864	0.319228	0.274665	0.270727	0.244297	0.293089	0.283566	0.304096	0.290889	0.266161	0.24015	0.244899	0.246381	0.24607
SM 38:2;O2	757.6203@20.80	0.0713491	0.074587	0.0821187	0.0826226	0.0739618	0.0738498	0.0733086	0.0750081	0.0812395	0.082851	0.0749204	0.0762241	0.0456484	0.0499292	0.0470064	0.0674256	0.0530369	0.0560238	0.0604815	0.063222	0.0617863	0.0705636	0.0609949	0.0798457	0.0660438	0.0908684	0.0832665	0.0988601	0.0829135	0.0818977	0.0847949	0.0988984	0.0957567	0.0942083	0.0770121	0.0817645	0.0677178	0.0656756	0.0630167	0.0696545	0.0699446	0.0773459	0.0710687	0.0636552	0.0597843	0.0596026	0.0593967	0.0628521
SM 40:3;O2	783.6347@20.81	0.00633436	0.00643233	0.00690401	0.00815175	0.00617279	0.00590083	0.0208673	0.0206797	0.0222176	0.0220828	0.0208024	0.0214926	0.0124244	0.0138396	0.0127456	0.0181177	0.0144332	0.0153264	0.00497782	0.00578117	0.00565418	0.00584597	0.00508407	0.00669227	0.00703757	0.00745672	0.00721579	0.00902271	0.00786492	0.00710017	0.0228889	0.028242	0.0262104	0.0257614	0.0206588	0.0227121	0.0183288	0.0184861	0.017749	0.0205578	0.0184041	0.0217332	0.0196344	0.0173867	0.0164572	0.0175118	0.0162296	0.0176133
SM 36:0;O2	733.6206@20.96	0.0190578	0.0187377	0.0206521	0.0225331	0.019739	0.0184818	0.0193795	0.0183637	0.0208427	0.0221981	0.0195934	0.0202673	0.0116535	0.0124597	0.0119638	0.0168254	0.0131015	0.0140967	0.0147559	0.0160477	0.0165911	0.0174695	0.0154933	0.0201916	0.0161427	0.0211619	0.0213455	0.0248863	0.0222032	0.0205742	0.0216624	0.0255294	0.0244097	0.0250846	0.0179211	0.0203268	0.0182202	0.0163119	0.0158394	0.0186314	0.0184844	0.0201338	0.0188632	0.0166733	0.0158323	0.0160443	0.015096	0.016264
SM 37:1;O2	745.6204@21.17	0.0139047	0.0156221	0.0161102	0.0172307	0.015044	0.0142182	0.0145762	0.0152769	0.017339	0.0187005	0.0161104	0.0161193	0.00901554	0.0103039	0.00937385	0.0138365	0.0100442	0.0113723	0.0126439	0.0133596	0.0128533	0.0144316	0.0119195	0.0155935	0.0136396	0.0167522	0.0164529	0.0192405	0.016583	0.0173154	0.0184674	0.0213799	0.0186294	0.019893	0.0153929	0.0159142	0.0142354	0.0134042	0.0138858	0.0150778	0.0148931	0.0163003	0.0152612	0.0138118	0.0122917	0.0126553	0.0125525	0.0130814
SM 39:2;O2	771.6360@21.48	0.00869228	0.0088692	0.00980418	0.0104258	0.0089642	0.00898755	0.0100267	0.00981867	0.0107988	0.0109562	0.0100046	0.0100163	0.00520581	0.0061924	0.00588768	0.0083837	0.00667899	0.00667098	0.00659055	0.00717119	0.00737264	0.00836198	0.00684936	0.00912567	0.00795108	0.0109438	0.0103077	0.0116102	0.0106316	0.00980579	0.00989638	0.0126677	0.0124398	0.012089	0.00906547	0.00985237	0.00838877	0.00805829	0.00736117	0.0093577	0.00902333	0.00988499	0.00927807	0.00836797	0.00713272	0.00752375	0.00761233	0.00765475
SM 38:1;O2	759.6360@21.88							0.233492	0.241082	0.24791	0.26762	0.238171	0.241427	0.128946	0.149223	0.138131	0.197466	0.155355	0.161197													0.250092	0.305794	0.288399	0.283226	0.215473	0.23749	0.20621	0.20396	0.179812	0.214772	0.210719	0.225209	0.217864	0.196959	0.177578	0.175678	0.184858	0.182216
SM 42:3;O2	811.6667@21.97	0.376901	0.407228	0.435773	0.449722	0.390726	0.390345	0.419352	0.443229	0.448067	0.481391	0.425496	0.440453	0.239025	0.277741	0.256577	0.362206	0.283572	0.297472	0.308168	0.319117	0.330571	0.356719	0.327605	0.411225	0.345624	0.46083	0.45701	0.515379	0.43311	0.424835	0.453227	0.549565	0.53702	0.517797	0.392496	0.43173	0.376276	0.363511	0.335131	0.400648	0.382364	0.411461	0.392515	0.36467	0.322237	0.327084	0.336203	0.331021
SM 40:2;O2	785.6518@22.06	0.231839	0.24675	0.269235	0.271414	0.240308	0.244396	0.252353	0.270982	0.280033	0.295289	0.264779	0.269765	0.144775	0.169272	0.154477	0.21563	0.176648	0.185813	0.179688	0.195048	0.201649	0.215363	0.196285	0.243829	0.207205	0.280275	0.268667	0.313554	0.266075	0.261067	0.283108	0.334576	0.328602	0.312443	0.239523	0.265143	0.226664	0.221701	0.203418	0.247078	0.234112	0.256872	0.248343	0.222125	0.198087	0.203171	0.204713	0.206176
SM 38:0;O2	761.6522@22.25	0.0072327	0.00764417	0.00840206	0.00880739	0.0078069	0.00768811	0.00777538	0.00868004	0.00873365	0.00896556	0.00806068	0.00840199	0.00414845	0.00463258	0.00436479	0.00608322	0.00500924	0.00515807	0.00554273	0.00603323	0.0061712	0.00661348	0.00592179	0.00740778	0.00668073	0.00854877	0.00828176	0.010036	0.00858333	0.00813882	0.00764829	0.0102981	0.00966286	0.00931495	0.00684304	0.00759688	0.00657753	0.00657982	0.00583844	0.00724787	0.00696853	0.0074604	0.00730514	0.00639646	0.00581151	0.00576409	0.0062159	0.00563122
SM 39:1;O2	773.6522@22.47	0.0744269	0.0773172	0.0866242	0.0927547	0.0801089	0.0776169	0.0749237	0.0806874	0.0828283	0.0866214	0.0787843	0.0810308	0.039275	0.0445235	0.0415088	0.0598181	0.0471162	0.0489956	0.0533831	0.0564954	0.0581347	0.0606484	0.055962	0.0696983	0.0599267	0.0792744	0.0728137	0.0872654	0.0745718	0.0736593	0.0762755	0.0929099	0.0868849	0.0849807	0.0644716	0.0711435	0.0617629	0.0600916	0.0542136	0.0659119	0.0635489	0.0690215	0.0679989	0.0614467	0.0544139	0.0555681	0.0559814	0.056411
SM 41:2;O2	799.6674@22.68	0.0854938	0.087482	0.098752	0.10439	0.0876837	0.0912803	0.101036	0.108514	0.115544	0.118901	0.108882	0.111278	0.0555472	0.06296	0.0604694	0.0838639	0.0666341	0.0690712	0.0701936	0.0758092	0.078993	0.0827663	0.0749877	0.0941067	0.0818135	0.107662	0.10116	0.121542	0.103203	0.101244	0.107972	0.132666	0.122063	0.121166	0.0907556	0.102083	0.087308	0.086117	0.0786313	0.0937733	0.0892277	0.0971861	0.0968431	0.0854979	0.0784202	0.0775328	0.0791382	0.0787134
SM 40:1;O2	787.6672@22.89	0.469783	0.487875	0.55909	0.573355	0.498955	0.513685	0.523196	0.558133	0.582425	0.617739	0.55144	0.566855	0.291011	0.335881	0.311904	0.447324	0.346217	0.368943	0.378319	0.411071	0.426018	0.450459	0.41184	0.512335	0.451306	0.597602	0.570574	0.680953	0.571523	0.55325	0.575604	0.714287	0.667601	0.641679	0.48738	0.537013	0.465571	0.461226	0.414332	0.504678	0.465663	0.526756	0.509445	0.448677	0.40862	0.407091	0.416244	0.415461
SM 42:2;O2	813.6830@23.19	0.202917	0.205579	0.239338	0.246911	0.208207	0.217208	0.243244	0.270925	0.278469	0.297627	0.273068	0.266099	0.135068	0.14975	0.141012	0.193803	0.159676	0.162903	0.159027	0.177772	0.177061	0.19138	0.177593	0.221895	0.195045	0.259528	0.237076	0.266579	0.235346	0.230472	0.254951	0.298832	0.29176	0.283039	0.220247	0.239675	0.203929	0.204295	0.180296	0.223696	0.213543	0.234579	0.226468	0.207138	0.181802	0.183764	0.186822	0.185591
SM 41:1;O2	801.6832@23.45	0.18347	0.189894	0.217656	0.222449	0.20011	0.199509	0.221344	0.23936	0.248659	0.263363	0.235973	0.245007	0.116643	0.129777	0.120044	0.169154	0.135427	0.141513	0.139932	0.157004	0.164064	0.17234	0.159484	0.201222	0.173755	0.228784	0.213224	0.246142	0.215858	0.203823	0.224339	0.264373	0.248592	0.241102	0.185943	0.200767	0.173456	0.170127	0.156695	0.190678	0.181931	0.19452	0.193427	0.175502	0.158273	0.161584	0.16273	0.160472
SM 43:2;O2	827.6986@23.75	0.00594518	0.00567119	0.00648223	0.0068489	0.00662196	0.00631405	0.00641982	0.00711016	0.00741657	0.00785064	0.00683971	0.00705772	0.003617	0.00395306	0.00353088	0.00516031	0.0042673	0.00439586	0.00379844	0.00425684	0.00453679	0.00493759	0.00422412	0.0056275	0.00496574	0.0067725	0.00618212	0.00697856	0.00590546	0.00597209	0.00639428	0.00785214	0.00764922	0.00708018	0.00576514	0.00595174	0.00509719	0.00499176	0.00450119	0.00561488	0.00533212	0.00560397	0.005955	0.00522239	0.00477621	0.0047591	0.00491201	0.00488273
SM 42:1;O2	815.6985@23.92	0.450635	0.444586	0.518497	0.556648	0.489028	0.507266	0.384333	0.424854	0.446542	0.467669	0.418565	0.42652	0.206311	0.234314	0.217558	0.31169	0.247606	0.258691	0.274811	0.318203	0.327043	0.341752	0.311072	0.396158	0.349788	0.449056	0.415942	0.460838	0.41119	0.398203	0.406026	0.482742	0.45284	0.431093	0.334352	0.363844	0.310123	0.303725	0.27362	0.346095	0.322147	0.345475	0.358644	0.320207	0.281595	0.285971	0.289262	0.283838
SM 44:2;O2	841.7143@24.19	0.00129077	0.00140528	0.00131267	0.00142315	0.00144221	0.00147057	0.00176909	0.00206433	0.00180287	0.00191276	0.00167422	0.00179469	0.000669325	0.000829341	0.000873115	0.0012143	0.000704759	0.000934774	0.000900205	0.00109644	0.00107589	0.0011535	0.001063	0.00159552	0.00113522	0.00137235	0.00143627	0.00184678	0.001523	0.00140543	0.001497	0.00177593	0.00141313	0.00154859	0.00118118	0.00148919	0.000986231	0.000980511	0.000964068	0.00138683	0.00115185	0.00133615	0.000934514	0.00131478	0.00105418	0.00110625	0.00103718	0.00111434
SM 43:1;O2	829.7145@24.23	0.0100555	0.00980333	0.0110652	0.0124263	0.0105608	0.0103714	0.00897617	0.00976007	0.0104808	0.0105167	0.00886442	0.00938591	0.00415924	0.00502017	0.00455024	0.00666387	0.0052872	0.00541768	0.00697245	0.00860326	0.00856286	0.00891052	0.00841779	0.0107176	0.00941656	0.0124089	0.011018	0.0123149	0.0113921	0.0101558	0.00813304	0.0103366	0.0097352	0.00962497	0.00616303	0.00730016	0.00619044	0.00669192	0.00551456	0.00750341	0.00665172	0.0078856	0.00755681	0.00648798	0.0062365	0.00570594	0.00628288	0.00604205
SM 44:1;O2	843.7296@24.91	0.00150775	0.00142353	0.00193567	0.00199637	0.00174709	0.001752	0.00166695	0.00212203	0.00205639	0.00233592	0.00193349	0.00218276	0.000713829	0.000846971	0.000910269	0.00135374	0.00113616	0.00110588	0.000783993	0.00118293	0.0012637	0.00136577	0.00134789	0.00165831	0.00155988	0.00198036	0.00180888	0.00204059	0.00186055	0.00164323	0.00161617	0.00214343	0.00217348	0.00186164	0.00130657	0.00156892	0.00121828	0.00126455	0.000987172	0.00131117	0.0013544	0.00138469	0.00159435	0.00143635	0.00135024	0.00137483	0.00117311	0.00124509
	SUM	4.5586	4.78875	5.32708	5.58318	4.84659	4.86899	5.06975	5.33978	5.56977	5.85967	5.29696	5.44513	2.8437	3.25908	3.02046	4.29344	3.37483	3.55015	3.60886	3.87302	3.93669	4.21613	3.80283	4.83315	4.18186	5.53014	5.24892	6.07484	5.2688	5.12155	5.62571	6.72209	6.43306	6.3336	4.84767	5.23375	4.57444	4.44499	4.1042	4.82185	4.68811	5.04646	4.83657	4.38278	4.00157	4.0124	4.09674	4.07911
		Folch method																		MTBE method						MMC method
		CHCl3-containing Folch						CPME-containing Folch						iBuAc-containing Folch												CHCl3-containing MMC						CPME-containing MMC						2-MeTHF-containing MMC						iBuAc-containing MMC
	Average sum (value ± standard deviation)	4.99553		±		0.381347		5.43018		±		0.268329		3.39028		±		0.508767		4.04511		±		0.433738		5.23769		±		0.618984		5.86598		±		0.743985		4.61334		±		0.324264		4.23486		±		0.32594
	p-value (relative to CHCl3-containing Folch)							0.0455325			*			0.00010357			****			0.00239584			***			0.433584			n.s.			0.028847			*			0.0909791			n.s.			0.00401362			***
	Fold change (relative to CHCl3-containing Folch)	1						1.08701		±		0.0988472		0.678662		±		0.114264		0.809746		±		0.106581		1.04847		±		0.14751		1.17425		±		0.173826		0.923494		±		0.0958295		0.84773		±		0.0918963

## Sheet: DG
		Folch method																		MTBE method						MMC method
		CHCl3-containing Folch						CPME-containing Folch						iBuAc-containing Folch												CHCl3-containing MMC						CPME-containing MMC						2-MeTHF-containing MMC						iBuAc-containing MMC
Lipid	m/z@RT	Rep_1	Rep_2	Rep_3	Rep_4	Rep_5	Rep_6	Rep_1	Rep_2	Rep_3	Rep_4	Rep_5	Rep_6	Rep_1	Rep_2	Rep_3	Rep_4	Rep_5	Rep_6	Rep_1	Rep_2	Rep_3	Rep_4	Rep_5	Rep_6	Rep_1	Rep_2	Rep_3	Rep_4	Rep_5	Rep_6	Rep_1	Rep_2	Rep_3	Rep_4	Rep_5	Rep_6	Rep_1	Rep_2	Rep_3	Rep_4	Rep_5	Rep_6	Rep_1	Rep_2	Rep_3	Rep_4	Rep_5	Rep_6
DG 18:2_20:5_0:0	656.5239@20.32	0.0899661	0.0707575	0.0724726	0.0735565	0.0655961	0.0521148	0.0651856	0.0872032	0.0673347	0.0685491	0.0610931	0.0706518	0.0476478	0.053067	0.0311327	0.0482324	0.04817	0.0399582	0.0534203	0.0424796	0.0494042	0.0608539	0.0542128	0.059549	0.0694414	0.100329	0.0937976	0.0774908	0.0871459	0.0843243	0.091515	0.0895753	0.0926246	0.0810067	0.0611297	0.074181	0.0658872	0.0541351	0.0570614	0.0655098	0.0673054	0.0765011	0.050569	0.059632	0.0661927	0.0484794	0.0752723	0.062992
DG 18:2_18:3_0:0	632.5240@20.53	0.467211	0.321222	0.366779	0.362437	0.344702	0.300097	0.446372	0.411365	0.434554	0.382717	0.392594	0.329346	0.233077	0.274984	0.225154	0.289927	0.241486	0.253332	0.269393	0.282718	0.293796	0.291424	0.306538	0.348944	0.37453	0.464586	0.424834	0.455432	0.47736	0.465929	0.505053	0.567031	0.591021	0.530018	0.486709	0.482996	0.360912	0.346759	0.34695	0.415461	0.390359	0.458538	0.37893	0.387109	0.347375	0.341618	0.338919	0.346081
DG 14:0_18:2_0:0	582.5084@20.83	0.163491	0.105598	0.124359	0.121095	0.119256	0.102735	0.143156	0.128505	0.134531	0.151656	0.129005	0.110505	0.0920334	0.0742944	0.0704367	0.0922646	0.077189	0.0840222	0.102566	0.102482	0.116105	0.116431	0.0997161	0.135622	0.149014	0.186576	0.186708	0.167189	0.157131	0.172159	0.191119	0.225248	0.20987	0.210981	0.180257	0.160327	0.105192	0.157542	0.108141	0.14325	0.1295	0.158505	0.138735	0.110147	0.131003	0.125518	0.11465	0.118494
DG 16:1_18:2_0:0	608.5239@20.99	0.425206	0.287572	0.270435	0.338483	0.294476	0.255698	0.376271	0.28444	0.392765	0.376203	0.287881	0.316564	0.23606	0.25949	0.215899	0.249921	0.225397	0.224039	0.261229	0.225577	0.277344	0.278291	0.273247	0.288679	0.317566	0.345858	0.341993	0.427864	0.415325	0.331958	0.446834	0.519079	0.482982	0.466788	0.397502	0.483149	0.339451	0.313555	0.343364	0.308356	0.334812	0.386466	0.315128	0.277956	0.291293	0.332495	0.238704	0.311002
DG 18:2_20:4_0:0	658.5394@21.08	0.340257	0.229243	0.220977	0.241325	0.251498	0.23368	0.294493	0.290866	0.283907	0.298598	0.224283	0.263737	0.195628	0.200593	0.171398	0.237361	0.176838	0.196176	0.24233	0.264334	0.259847	0.241536	0.222985	0.277818	0.276415	0.357295	0.330221	0.363498	0.446084	0.271192	0.363877	0.39824	0.402701	0.372938	0.334732	0.343339	0.225064	0.275329	0.247791	0.315103	0.298658	0.29779	0.273605	0.225308	0.288626	0.259592	0.230228	0.272389
DG 36:4	634.5399@21.30	2.90724	2.07252	2.33055	2.4934	2.17001	2.12589	2.68327	2.49259	2.65249	2.4152	2.46993	2.28803	1.48794	1.68095	1.41631	1.95799	1.49674	1.50456	1.82619	1.8457	1.874	2.01175	1.81747	2.44724	2.34163	3.22741	2.86801	3.52989	3.11046	2.87555	3.28437	3.91779	3.8812	3.4617	2.87908	2.92134	2.30553	2.44282	2.13978	2.55523	2.50233	2.60445	2.41884	2.4501	2.09862	2.20172	1.97543	2.18515
DG 16:0_18:3_0:0	608.5241@21.31	0.42461	0.303461	0.331345	0.337758	0.298844	0.281345	0.399181	0.360205	0.369857	0.340503	0.372855	0.326452	0.211525	0.231381	0.203762	0.268702	0.215065	0.211616	0.272599	0.271831	0.269418	0.28504	0.233696	0.336696	0.334146	0.476526	0.425058	0.482841	0.420531	0.413869	0.476083	0.536129	0.549404	0.458916	0.42199	0.412068	0.330494	0.331775	0.294178	0.365062	0.347193	0.393442	0.332659	0.345303	0.314988	0.343168	0.268175	0.31783
DG 18:2_20:3_0:0	660.5558@21.62	0.125177	0.0913102	0.0913124	0.12587	0.0821808	0.0841729													0.0672031	0.0766218	0.0862964	0.08087	0.0727028	0.115459	0.108974	0.14661	0.1224	0.153649	0.12217	0.131967
DG 18:1_22:6_0:0	684.5560@21.69	0.117607	0.0821142	0.108489	0.118823	0.0902073	0.0769576													0.0633665	0.0690945	0.0686099	0.0777302	0.0700558	0.0885241	0.0915588	0.131059	0.11585	0.130845	0.136404	0.107881
DG 32:1	584.5244@21.73	0.202327	0.152697	0.166962	0.174284	0.159059	0.120598	0.186718	0.166573	0.173617	0.182619	0.177597	0.166018	0.118948	0.130028	0.104659	0.142976	0.113027	0.109826	0.104893	0.113548	0.140938	0.129656	0.130043	0.163112	0.155544	0.211266	0.186293	0.231108	0.222299	0.190626	0.242011	0.272434	0.269835	0.236991	0.212116	0.224606	0.171077	0.173441	0.160276	0.186954	0.183233	0.188167	0.170392	0.158347	0.162702	0.143806	0.141948	0.1577
DG 16:0_20:4_0:0	634.5399@21.83	0.24264	0.176975	0.228209	0.224932	0.191841	0.179238	0.287314	0.255438	0.240358	0.257271	0.239589	0.221668	0.134603	0.155008	0.138765	0.184869	0.136917	0.13392	0.166412	0.160903	0.169147	0.186432	0.180034	0.229149	0.218263	0.269914	0.256024	0.298384	0.315274	0.242251	0.310809	0.367383	0.367737	0.319082	0.258794	0.2675	0.219811	0.244455	0.191211	0.225259	0.230294	0.265675	0.228094	0.217545	0.205765	0.194409	0.201584	0.214591
DG 38:5	660.5554@21.93	0.564019	0.409605	0.462413	0.486484	0.391123	0.374041	0.550824	0.526842	0.47582	0.449205	0.467817	0.453843	0.282411	0.328501	0.281705	0.365382	0.281784	0.294331	0.385246	0.350718	0.375605	0.382434	0.341098	0.481263	0.469737	0.629382	0.570554	0.635053	0.633625	0.549076	0.642406	0.771869	0.75946	0.663438	0.544129	0.613284	0.489484	0.462146	0.41526	0.506972	0.485068	0.507577	0.479932	0.469905	0.440099	0.422114	0.41002	0.422331
DG 16:0_18:2_0:0	610.5398@22.01	3.0736	2.33457	2.50589	2.50339	2.2714	2.09259	2.78114	2.56854	2.71267	2.59813	2.5448	2.47247	1.49099	1.84849	1.45387	2.01852	1.56522	1.57797	1.79058	1.8985	1.87815	2.11415	1.86114	2.43518	2.46613	3.26862	2.88442	3.56061	3.29211	2.85845	3.6712	4.13218	4.32945	3.87208	3.02131	3.47922	2.64643	2.85246	2.30378	2.73946	2.83738	3.20939	2.83791	2.56335	2.50613	2.4056	2.08311	2.44455
DG 18:1_22:5_0:0	686.5711@22.06	0.0841627	0.0770821	0.0764647	0.0788225	0.0625053	0.0632176													0.0585398	0.0591233	0.055702	0.0601705	0.04962	0.0691062	0.0732779	0.0947058	0.11174	0.117638	0.113263	0.0939345
DG 18:1_18:2_0:0	636.5557@22.12	5.53526	3.90755	4.41631	4.64917	4.1255	3.67119	4.77878	4.53322	4.74593	4.31183	4.51352	4.43301	2.63325	3.00517	2.54585	3.39875	2.73359	2.89708	3.20721	3.24268	3.4071	3.65976	3.21806	4.12081	4.22593	5.70968	5.14293	6.16107	5.67765	5.14045	5.97645	7.27694	7.14955	6.2747	4.98572	5.80496	4.49784	4.44674	3.96208	4.71923	4.83865	5.24927	4.78797	4.16478	3.91762	4.12366	3.71898	3.99497
DG 16:0_16:0_0:0	586.5402@22.70	0.133852	0.0978749	0.121179	0.123879	0.0992236	0.100139	0.21627	0.20377	0.23487	0.177126	0.212338	0.195845	0.0790392	0.0774384	0.0680218	0.0935691	0.0695825	0.0739086	0.0822928	0.0827778	0.0959868	0.0892604	0.0848985	0.109353	0.113823	0.138089	0.120385	0.149797	0.115646	0.117272	0.142321	0.183908	0.168156	0.171134	0.127603	0.15275	0.103236	0.115023	0.104968	0.119228	0.118319	0.125888	0.123379	0.10924	0.100319	0.110105	0.0928472	0.106828
DG 34:1	612.5555@22.79	1.63142	1.25937	1.43287	1.43097	1.39094	1.28016	1.61063	1.4481	1.67515	1.37782	1.398	1.40417	0.974697	1.0212	0.888966	1.1756	0.917408	0.990114	1.10112	1.08958	1.18583	1.21817	1.16857	1.4619	1.54891	1.79987	1.64388	2.06025	1.77858	1.52272	2.07059	2.49531	2.29197	2.08988	1.80374	2.0886	1.32055	1.53273	1.44091	1.52269	1.6704	1.78028	1.55734	1.43032	1.3661	1.33601	1.31501	1.34025
DG 18:1_18:1_0:0	638.5712@22.87	2.40619	1.74509	1.96291	2.06577	1.81808	1.77036	2.09244	1.89998	2.13183	1.90246	1.90427	1.93652	1.23505	1.36698	1.13231	1.55116	1.03647	1.22055	1.31157	1.35208	1.48023	1.5235	1.44924	1.90339	1.97992	2.32689	2.25766	2.70151	2.29355	2.14962	2.59534	3.20764	3.12963	2.74278	2.23423	2.61266	1.84386	1.94057	1.74054	1.99798	1.88102	2.21179	1.96279	1.80412	1.76094	1.74227	1.54618	1.74461
DG 36:2	638.5715@23.08	0.597379	0.414333	0.516905	0.531399	0.46055	0.421538	0.511665	0.539647	0.50716	0.506663	0.525517	0.458854	0.264512	0.330205	0.259776	0.371212	0.264385	0.277144	0.337688	0.345864	0.378653	0.376085	0.361583	0.465552	0.506898	0.628251	0.552724	0.69903	0.651417	0.506352	0.64852	0.773042	0.773133	0.658418	0.53893	0.653692	0.484215	0.534494	0.432859	0.498705	0.51708	0.576683	0.498105	0.48733	0.414579	0.443401	0.40691	0.438749
DG 16:0_18:0_0:0	614.5717@23.67	0.0983174	0.0922156	0.081688	0.080357	0.0783298	0.0650367	0.234876	0.226439	0.253237	0.206774	0.246031	0.223407	0.0593994	0.0595817	0.0556512	0.0712716	0.0488514	0.0511722	0.0464683	0.0572197	0.0724955	0.0666391	0.0619412	0.0793916	0.0844014	0.0898041	0.084028	0.0924162	0.0799861	0.0732978	0.117068	0.130098	0.134666	0.117999	0.105614	0.0982591	0.0745686	0.0705311	0.0649816	0.0774465	0.0762	0.0829407	0.0740689	0.0667838	0.0722102	0.0725014	0.0653578	0.0681198
DG 18:0_18:1_0:0	640.5874@23.75	0.363579	0.351941	0.309271	0.298105	0.277042	0.292448	0.291665	0.28454	0.316659	0.279311	0.322379	0.282275	0.153508	0.178639	0.153483	0.199127	0.159609	0.166713	0.167648	0.204854	0.211912	0.24006	0.211482	0.268073	0.299488	0.37237	0.320345	0.36774	0.359557	0.301465	0.364868	0.433893	0.429862	0.367545	0.290015	0.344624	0.244128	0.260807	0.231521	0.273927	0.277338	0.315785	0.269296	0.252112	0.239332	0.241574	0.230956	0.226958
DG 18:1_20:1_0:0	666.6031@23.76	0.0520759	0.0416973	0.0478092	0.0438236	0.0412317	0.0429574													0.0227413	0.0279276	0.0323648	0.0324867	0.0285158	0.0360399	0.0481894	0.0503997	0.0492588	0.0678528	0.0495486	0.0488876
DG 18:0_18:0_0:0	642.6029@24.53	0.042203		0.0340069	0.0369766	0.0394685	0.028819	0.128848	0.116988	0.124006	0.112981	0.126788	0.100736	0.0282074	0.0271266	0.0235481	0.0286524	0.0251607	0.0216266	0.0210959	0.0196708	0.0293256	0.0274887	0.0257343	0.026728	0.0275866	0.0322811	0.0269062	0.0408627	0.0353057	0.0253568	0.0545381	0.0477521	0.0528781	0.0527264	0.0543354	0.0489785	0.0331646	0.0294507	0.0292957	0.0266672	0.0268357	0.0308295	0.0288535	0.0261706	0.0342844	0.0376288	0.028736	0.0307229
	SUM	20.0878	14.6248	16.2796	16.9411	15.1231	14.015	18.0791	16.8253	17.9267	16.3956	16.6163	16.0541	9.95854	11.3031	9.4407	12.7455	9.83289	10.3281	11.9618	12.1863	12.8083	13.5502	12.3226	15.9476	16.2814	21.0578	19.116	22.972	20.9904	18.6746	22.195	26.3455	26.0661	23.1491	18.9379	21.2665	15.8609	16.5848	14.6149	17.0625	17.212	18.92	16.9266	15.6055	14.7582	14.9257	13.483	14.8043
		Folch method																		MTBE method						MMC method
		CHCl3-containing Folch						CPME-containing Folch						iBuAc-containing Folch												CHCl3-containing MMC						CPME-containing MMC						2-MeTHF-containing MMC						iBuAc-containing MMC
	Average sum (value ± standard deviation)	16.1786		±		2.19467		16.9829		±		0.831787		10.6015		±		1.226		13.1295		±		1.49171		19.8487		±		2.33074		22.9934		±		2.85549		16.7092		±		1.44126		15.0839		±		1.13488
	p-value (relative to CHCl3-containing Folch)							0.420856			n.s.			0.000287177			****			0.0183316			*			0.0185338			*			0.000929017			****			0.631282			n.s.			0.303274			n.s.
	Fold change (relative to CHCl3-containing Folch)	1						1.04971		±		0.151394		0.655278		±		0.116808		0.811534		±		0.143599		1.22685		±		0.220118		1.42122		±		0.261383		1.0328		±		0.166026		0.932338		±		0.144625

## Sheet: TG
		Folch method																		MTBE method						MMC method
		CHCl3-containing Folch						CPME-containing Folch						iBuAc-containing Folch												CHCl3-containing MMC						CPME-containing MMC						2-MeTHF-containing MMC						iBuAc-containing MMC
Lipid	m/z@RT	Rep_1	Rep_2	Rep_3	Rep_4	Rep_5	Rep_6	Rep_1	Rep_2	Rep_3	Rep_4	Rep_5	Rep_6	Rep_1	Rep_2	Rep_3	Rep_4	Rep_5	Rep_6	Rep_1	Rep_2	Rep_3	Rep_4	Rep_5	Rep_6	Rep_1	Rep_2	Rep_3	Rep_4	Rep_5	Rep_6	Rep_1	Rep_2	Rep_3	Rep_4	Rep_5	Rep_6	Rep_1	Rep_2	Rep_3	Rep_4	Rep_5	Rep_6	Rep_1	Rep_2	Rep_3	Rep_4	Rep_5	Rep_6
TG 12:0_12:0_13:0	670.5977@24.26	0.000943974	0.00140231	0.000802422	0.000945576	0.000715935	0.000836525	0.000830963	0.000864583	0.000825328	0.000758841	0.000743104	0.000753583	0.000643189	0.000604102	0.000574196	0.000782015	0.000626967	0.000572865	0.000675787	0.000855835	0.000946993	0.000789337	0.000864481	0.00096881	0.000669629	0.000817914	0.000893203	0.000744159	0.000894364	0.000818163	0.000751719	0.000932527	0.000924909	0.000962333	0.000627739	0.000649117	0.000649991	0.000581998	0.000647317	0.000629987	0.000659505	0.000695854	0.000534073	0.000591979	0.000545525	0.000550462	0.000556472	0.00046448
TG 12:0_12:0_18:3	734.6294@24.40	0.00241529	0.00279798	0.00278187	0.00291643	0.00246209	0.00267276	0.00290952	0.00305727	0.0028267	0.00293899	0.00281295	0.00274709	0.00218788	0.00205758	0.0020676	0.00246516	0.00194284	0.00208638	0.00179714	0.00232398	0.00238729	0.00232106	0.00217802	0.00251276	0.00221263	0.00295226	0.00276503	0.00314572	0.00255173	0.00247025	0.00282886	0.00351457	0.00345895	0.00334938	0.00227877	0.00269849	0.00241346	0.00227477	0.00216944	0.00253185	0.00249692	0.00270247	0.00232382	0.00231614	0.00208537	0.00191126	0.00209656	0.00188285
TG 12:0_12:0_14:0	684.6134@24.66	0.0104166	0.106157	0.0122823	0.012103	0.0115377	0.0109222	0.0133782	0.0136262	0.0139537	0.0122456	0.0130489	0.011884	0.0101037	0.010256	0.00922503	0.0109925	0.00831328	0.00861621	0.00903549	0.0107269	0.0114784	0.0105945	0.0101603	0.0111584	0.0100674	0.0115893	0.0114004	0.0124382	0.0108544	0.0101876	0.0130037	0.0134553	0.0137803	0.0135189	0.0112831	0.0119988	0.0101279	0.00901961	0.00954974	0.00991622	0.00968233	0.0102498	0.00936766	0.00952484	0.0088444	0.00820124	0.00839058	0.00825525
TG 40:1	710.6292@24.75	0.00472201	0.0144876	0.00642921	0.00602383	0.00594504	0.00527947	0.0059898	0.00638747	0.00653662	0.00587354	0.00628083	0.00580622	0.00451771	0.00438894	0.00410328	0.00525824	0.00404842	0.00435694	0.00361005	0.00488875	0.00488997	0.00467387	0.00474715	0.00523143	0.00458502	0.0057513	0.0055753	0.00619168	0.00547906	0.00491666	0.00607041	0.00692724	0.00674761	0.00664503	0.00502975	0.00535373	0.00465463	0.00447117	0.00418775	0.00491515	0.00486868	0.00512985	0.00473194	0.00479626	0.00435461	0.00382351	0.0042694	0.00396326
TG 60:15	962.7231@24.83	0.000562099	0.000585	0.000636823	0.000728872	0.00054932	0.000611492	0.000594571	0.000679747	0.000635324	0.000733898	0.000659562	0.000604088	0.000354428	0.00042716	0.000403364	0.000529377	0.000391021	0.000483119	0.000401583	0.000482486	0.000533369	0.000491798	0.000445142	0.000572485	0.00052745	0.000709816	0.00070321	0.000711	0.000595091	0.000532166	0.000638496	0.000750143	0.000740095	0.000676503	0.000512933	0.000542233	0.000471505	0.000462368	0.000390759	0.000518207	0.000428424	0.000537886	0.000539526	0.000556166	0.000523602	0.00040614	0.00042492	0.00042051
TG 12:0_12:0_18:2	736.6446@24.99	0.00999296	0.0119789	0.0119961	0.0124597	0.0113387	0.0111817	0.0120156	0.0132252	0.0124803	0.0122149	0.0120582	0.0120794	0.00895618	0.00890371	0.00887403	0.0103694	0.00805545	0.0086029	0.00770231	0.0100522	0.0101377	0.00976942	0.00935849	0.0106645	0.00964705	0.0117903	0.0118425	0.0130291	0.0112827	0.0102768	0.0124894	0.0144297	0.0136376	0.0135536	0.00987302	0.0112275	0.00992319	0.00922913	0.0088882	0.00993064	0.00982269	0.0106723	0.00984954	0.0100248	0.00890642	0.00821711	0.0084134	0.0080879
TG 43:2	750.6602@25.28	0.00244526	0.00285128	0.00271508	0.002833	0.00263248	0.00249646	0.00272272	0.00266953	0.00265126	0.00263947	0.00250176	0.00236722	0.00270515	0.00201885	0.00207272	0.00232571	0.00172345	0.00187782	0.00182853	0.0023629	0.00248099	0.00214774	0.00217955	0.00248821	0.00223439	0.00267677	0.00267769	0.00272581	0.00269416	0.00226087	0.00260665	0.00279607	0.00281694	0.00284806	0.00202973	0.00228276	0.00214476	0.00193789	0.00186364	0.00211521	0.00212611	0.0023372	0.00202219	0.00205278	0.00188513	0.00165802	0.00179455	0.00158791
TG 40:0	712.6447@25.42	0.0201536	0.0822781	0.0236784	0.0241751	0.0223735	0.0221127	0.026673	0.0281737	0.0283293	0.026553	0.0271349	0.0243061	0.0202627	0.0201029	0.0194533	0.0224436	0.0168406	0.0180294	0.0165389	0.0205453	0.0214704	0.0202179	0.0193977	0.021431	0.0196893	0.0227949	0.022654	0.0253465	0.0215033	0.0203414	0.0269503	0.0303716	0.0289436	0.02889	0.0230156	0.0237835	0.0199382	0.0195136	0.0193089	0.0202919	0.0202245	0.0216797	0.0199867	0.0205064	0.0185626	0.0174322	0.0173588	0.0170312
TG 42:1	738.6602@25.47	0.0273612	0.043906	0.0337041	0.0340123	0.0302371	0.0303984	0.0329854	0.0359747	0.0354907	0.0343379	0.0334309	0.0320572	0.0246823	0.0241319	0.0240925	0.0285241	0.0218345	0.0231053	0.0215781	0.026792	0.028907	0.0261823	0.0263816	0.0297657	0.026469	0.0320455	0.031228	0.0351908	0.0303513	0.0289038	0.0340537	0.0391881	0.0383519	0.0372285	0.0281137	0.031003	0.0260788	0.0246125	0.0236127	0.0270109	0.026883	0.0278434	0.0263177	0.0272767	0.024022	0.0225439	0.0226715	0.0216603
TG 50:6	840.7066@25.59	0.00936956	0.0104222	0.011629	0.0119227	0.01017	0.0108183	0.0112661	0.0119776	0.0117318	0.0113748	0.0110221	0.0108926	0.00743662	0.00760588	0.00774791	0.00900063	0.00730777	0.00736409	0.00742176	0.00896982	0.00956584	0.00910406	0.0093118	0.0101749	0.00904193	0.0111919	0.0106047	0.0121263	0.0101875	0.00992509	0.0113142	0.013578	0.0129919	0.0122551	0.00929328	0.00982528	0.00880514	0.00847696	0.00771227	0.00904254	0.00843336	0.00942226	0.0090146	0.00899063	0.00780258	0.00762184	0.0079315	0.0071285
TG 44:2	764.6756@25.62	0.0409216	0.0474173	0.0491056	0.0496181	0.0455698	0.0453888	0.0471304	0.0516744	0.0514696	0.0497813	0.0491132	0.0461467	0.0362536	0.0353602	0.0341545	0.0405709	0.0327846	0.0336717	0.0320041	0.0383346	0.0419087	0.0393468	0.0387104	0.042636	0.0381904	0.0469568	0.0459596	0.0524221	0.0449272	0.0426748	0.0492739	0.0571911	0.0541551	0.0541479	0.0402799	0.0444882	0.0381284	0.0359576	0.0341574	0.0390203	0.0386718	0.0409095	0.0376816	0.0383916	0.0349508	0.0325512	0.0337344	0.0312164
TG 54:8	892.7379@25.73	0.014289	0.0167445	0.0171095	0.0180983	0.0148908	0.0156924	0.019124	0.0200867	0.0211721	0.018876	0.019746	0.0192323	0.0109685	0.0111422	0.0108855	0.0140157	0.0116091	0.0110958	0.0102146	0.0133632	0.0138795	0.0124232	0.0138858	0.0141077	0.0134762	0.0171087	0.0156455	0.0170811	0.0153642	0.0143322	0.0161724	0.0190988	0.0199135	0.0193924	0.0137288	0.0145349	0.0129565	0.0120531	0.0116449	0.0132541	0.0134034	0.013973	0.013484	0.0141101	0.0120086	0.0111485	0.0121756	0.0111847
TG 48:4	816.7067@25.76	0.0453906	0.0517909	0.053898	0.0550805	0.0478908	0.0491679	0.0512832	0.055509	0.0543096	0.0529319	0.0526032	0.0495752	0.0354384	0.0364421	0.0365804	0.0433573	0.0346623	0.0364446	0.0334335	0.0418082	0.0442994	0.0411745	0.0423977	0.0462162	0.0420576	0.0509401	0.0492687	0.0549002	0.0473108	0.0452548	0.0537301	0.063927	0.0615772	0.0588467	0.0439417	0.0464098	0.0407649	0.0378424	0.0371469	0.0410126	0.0413852	0.0436844	0.0416982	0.0431453	0.0375831	0.0357846	0.036832	0.0344741
TG 41:0	726.6601@25.77	0.00280639	0.00337845	0.00335394	0.00326162	0.00313535	0.00285985	0.0034411	0.00340182	0.00328135	0.00326093	0.00296157	0.0031454	0.00275139	0.00246221	0.00235023	0.00284184	0.00218271	0.00216112	0.0020217	0.00267372	0.00289675	0.00248224	0.00245893	0.00266469	0.00255837	0.00287586	0.00266978	0.00329967	0.00279719	0.00272581	0.00309695	0.00384615	0.00353546	0.00369384	0.00262757	0.00289967	0.00249539	0.00231426	0.00235899	0.00255714	0.00229079	0.00259434	0.0025047	0.00252133	0.002272	0.0022191	0.00218935	0.00200898
TG 43:1	752.6757@25.81	0.00518945	0.00648643	0.00621849	0.00601658	0.00619969	0.00564617	0.00622206	0.0063768	0.00691208	0.00645829	0.00630882	0.00571793	0.00767551	0.0050413	0.00507112	0.0056228	0.00415641	0.00462527	0.00399173	0.00486984	0.00577202	0.00485325	0.0050542	0.0057182	0.00472649	0.0053114	0.00546882	0.00652827	0.00494017	0.00494976	0.00596944	0.00669537	0.00669685	0.0067366	0.00520983	0.00550233	0.00461681	0.00444356	0.00478574	0.00511381	0.00536789	0.00525791	0.00446471	0.00481908	0.00397255	0.00377549	0.00438996	0.00362718
TG 58:11	942.7537@25.85	0.00595287	0.00663311	0.0068071	0.00738407	0.00608892	0.00670657	0.00695078	0.00755177	0.0072459	0.00714417	0.00707674	0.0066733	0.0046039	0.0046752	0.00476405	0.00569831	0.00462736	0.00482909	0.00400789	0.00538439	0.00560009	0.00551263	0.00537663	0.00603884	0.00557564	0.0067931	0.00658318	0.00719685	0.00648766	0.00595432	0.00698267	0.00842182	0.00828336	0.00749319	0.00579193	0.006079	0.00518914	0.00486294	0.00464486	0.00542884	0.00528736	0.00577701	0.00558641	0.00544633	0.00483611	0.00442188	0.00475354	0.00441583
TG 62:14	992.7694@25.93	0.000496163	0.000558191	0.000494655	0.00060301	0.00054223	0.000545322	0.000629284	0.000633069	0.000667999	0.000571769	0.000591938	0.000545126	0.00033872	0.000406024	0.000377085	0.000427951	0.000348682	0.000391467	0.000338785	0.000446474	0.00042414	0.000386265	0.000419194	0.00043516	0.000462303	0.000597848	0.00054114	0.000579033	0.000495233	0.000522964	0.000628077	0.000728722	0.000749737	0.000667185	0.00046538	0.000505393	0.000417624	0.000383459	0.000360617	0.000416273	0.00035447	0.000531663	0.000438878	0.000443074	0.000409177	0.000370086	0.000368565	0.000326639
TG 45:2	778.6914@25.94	0.00712049	0.00798353	0.00808778	0.00807021	0.00779607	0.00755478	0.00689451	0.00757162	0.00765928	0.00726103	0.00718433	0.00677012	0.00983036	0.00616244	0.00624146	0.00681607	0.00525634	0.00566618	0.00539405	0.00636545	0.00757147	0.00634072	0.00600853	0.00713293	0.0060993	0.00678086	0.00706589	0.00827833	0.00695635	0.00682384	0.00746328	0.00835415	0.00819995	0.00780179	0.00637722	0.00639581	0.00583251	0.00515049	0.00558736	0.00624437	0.00664765	0.00596565	0.00507989	0.00545905	0.00491166	0.00461481	0.00498674	0.00446508
TG 47:3	804.7069@25.97	0.00398095	0.00374223	0.00425344	0.00456615	0.00403979	0.00422501	0.00403653	0.00411279	0.00413887	0.00461396	0.00382615	0.00388901	0.00280528	0.00309012	0.00341733	0.00347339	0.0028756	0.00297734	0.00290015	0.0035922	0.0038998	0.00355535	0.00357656	0.00395281	0.0034456	0.00402507	0.00364036	0.00434316	0.00360013	0.00376969	0.00417144	0.00446668	0.00449058	0.00442234	0.0038213	0.00395479	0.00318454	0.00317076	0.00327597	0.00332588	0.00340088	0.0036895	0.00342495	0.00351322	0.00286605	0.00297545	0.0024152	0.00277355
TG 56:9	918.7530@26.02	0.0254919	0.0275451	0.0290103	0.0317854	0.0270217	0.0273373	0.0291549	0.0310141	0.031432	0.0322157	0.0296678	0.0294389	0.0203773	0.0225865	0.0217197	0.0252072	0.0201015	0.0210124	0.0188347	0.0233685	0.0244389	0.024108	0.0238964	0.0256741	0.0239756	0.0289862	0.028738	0.0310306	0.0274066	0.0270967	0.0312581	0.0371214	0.0359018	0.0333358	0.0254929	0.027431	0.0231605	0.0225423	0.021044	0.0244301	0.023708	0.0250112	0.0242075	0.0245787	0.022402	0.0202454	0.020792	0.0194233
TG 52:6	868.7376@26.03	0.0417236	0.0457847	0.0469341	0.0511561	0.0424936	0.0460524	0.0474604	0.0506938	0.0521543	0.0480833	0.0499585	0.0497764	0.0329838	0.0379986	0.0368871	0.0414371	0.0338473	0.0351651	0.032655	0.03771	0.0405825	0.0414595	0.0394671	0.0437842	0.0418237	0.0481607	0.0484025	0.0521652	0.0444231	0.0420495	0.0506738	0.0616939	0.0594706	0.0557232	0.0417966	0.0472443	0.0376878	0.0365729	0.0340558	0.040438	0.0396384	0.0415384	0.0395821	0.0392469	0.0384938	0.0340721	0.0342188	0.0318686
TG 42:0	740.6755@26.12	0.0410363	0.0823894	0.0493755	0.0521408	0.0451451	0.0447857	0.0527144	0.0559134	0.0569533	0.054409	0.0533003	0.0513303	0.0394653	0.0407482	0.0393029	0.0452122	0.035611	0.0361956	0.034578	0.0415569	0.0420223	0.0416549	0.0391154	0.042375	0.0399899	0.049257	0.0461545	0.0541309	0.044029	0.043938	0.0551672	0.062279	0.0607675	0.0573204	0.045267	0.0479047	0.0410223	0.0394048	0.0380236	0.0427654	0.0413646	0.0455008	0.040707	0.0418196	0.037986	0.0347841	0.035181	0.0344859
TG 44:1	766.6910@26.15	0.0806421	0.102675	0.0967879	0.0982404	0.0877828	0.0871347	0.097307	0.105436	0.105588	0.103105	0.100365	0.0946746	0.0776865	0.0751568	0.0734236	0.0857032	0.0684117	0.0689387	0.0636562	0.0794002	0.0824676	0.0805495	0.0751908	0.0832796	0.0775168	0.0981124	0.0916983	0.105973	0.0899316	0.0889537	0.104686	0.121472	0.116505	0.1089	0.0822963	0.0933853	0.0793218	0.0753001	0.0740067	0.0811901	0.0803013	0.0894469	0.0800827	0.0806978	0.0718291	0.0660945	0.0698905	0.0665292
TG 51:5	856.7384@26.16	0.00365299	0.00502327	0.00377521	0.00543863	0.00326736	0.00331383	0.003379	0.00338749	0.00332999	0.00362745	0.00306135	0.00334104	0.00197796	0.0025376	0.0024517	0.00288137	0.00223017	0.00239431	0.00262372	0.00343481	0.00354021	0.00315787	0.003104	0.00360952	0.00317949	0.00470194	0.00416927	0.00418003	0.0042287	0.0034881	0.00422456	0.00437288	0.00365945	0.00381647	0.00248261	0.00309633	0.00287975	0.00269317	0.00246794	0.00338441	0.00341054	0.00403372	0.0030012	0.00320845	0.00265779	0.00230117	0.00263012	0.00210709
TG 54:7	894.7530@26.17	0.160846	0.17817	0.188724	0.195244	0.167998	0.172532	0.202202	0.213374	0.213013	0.206579	0.201832	0.195764	0.132208	0.145852	0.137077	0.166894	0.131232	0.132889	0.118574	0.15449	0.159427	0.153844	0.151056	0.158463	0.149906	0.195741	0.188689	0.210399	0.17766	0.173255	0.206761	0.239757	0.228141	0.21938	0.15924	0.18202	0.154987	0.145105	0.14252	0.159109	0.154573	0.176497	0.16162	0.159769	0.140209	0.130495	0.138647	0.132109
TG 46:2	792.7066@26.27	0.130114	0.149186	0.155571	0.163739	0.144069	0.147172	0.163157	0.176045	0.16796	0.166878	0.162609	0.155867	0.127011	0.123065	0.119378	0.140438	0.110548	0.116648	0.107639	0.132666	0.135034	0.130682	0.129191	0.137766	0.125665	0.157399	0.157018	0.173388	0.148896	0.145036	0.170389	0.191357	0.190409	0.18182	0.139375	0.149882	0.130826	0.125166	0.121812	0.133856	0.132366	0.148408	0.133377	0.135379	0.117274	0.108991	0.112635	0.108216
TG 58:10	944.7688@26.27	0.0231369	0.02545	0.0263178	0.0273027	0.0234623	0.0247692	0.0282352	0.0302585	0.0290457	0.0291026	0.0278228	0.0274002	0.0189526	0.0202951	0.0204137	0.0236139	0.0183041	0.0196271	0.0180072	0.0222277	0.0231106	0.0221896	0.0219455	0.0237788	0.0214999	0.0261351	0.0272006	0.0292671	0.0265003	0.0250386	0.0290475	0.0329132	0.0334827	0.0308591	0.0233544	0.0265622	0.0229519	0.021692	0.0206891	0.0232175	0.0220302	0.0249809	0.0226114	0.0232635	0.020147	0.0191506	0.0199907	0.0185644
TG 48:3	818.7220@26.31	0.157295	0.175522	0.184638	0.194288	0.165038	0.172429	0.198316	0.210817	0.203716	0.190619	0.195511	0.190208	0.138174	0.147007	0.145261	0.163109	0.13279	0.13846	0.129589	0.154067	0.159535	0.152257	0.156104	0.163605	0.144864	0.180577	0.187216	0.203241	0.177407	0.168259	0.201295	0.232346	0.229029	0.217783	0.167987	0.182166	0.159135	0.145806	0.141591	0.162919	0.154803	0.174208	0.155848	0.161508	0.143476	0.129314	0.137691	0.128838
TG 53:6	882.7517@26.34	0.0156724	0.0165189	0.0144103	0.0167886	0.01187	0.0155833	0.0152139	0.0144159	0.014516	0.0144243	0.0122894	0.013791	0.00957553	0.0101722	0.00966007	0.0116154	0.00911334	0.0104391	0.0115144	0.0141967	0.0142528	0.0121078	0.0128248	0.0132308	0.0125339	0.015552	0.0166795	0.0120302	0.0160216	0.0122081	0.0149396	0.016266	0.0158978	0.0152386	0.0108239	0.0120651	0.011516	0.0104944	0.0114101	0.012581	0.0114493	0.0131606	0.0107177	0.0118393	0.0102084	0.00990568	0.010785	0.00940061
TG 43:0	754.6909@26.43	0.00568278	0.00607063	0.00663538	0.00652986	0.0068196	0.00625531	0.00735778	0.00792341	0.00805097	0.00714091	0.00682149	0.00676791	0.00695966	0.00624775	0.00607224	0.00684481	0.0049144	0.0048169	0.00516101	0.00588409	0.00632499	0.006083	0.005636	0.00594399	0.00509747	0.00623188	0.00631377	0.00694302	0.00601985	0.0064558	0.0080003	0.00834738	0.00779388	0.0079224	0.00605184	0.00645272	0.00560933	0.00537649	0.00520464	0.0059007	0.00547508	0.00652084	0.00528492	0.00540924	0.00487933	0.0048428	0.00453736	0.00458474
TG 50:4	844.7373@26.43	0.351749	0.373399	0.408594	0.409761	0.371834	0.370387	0.430287	0.448959	0.443569	0.434716	0.41437	0.408102	0.29167	0.308173	0.313982	0.366705	0.285329	0.299085	0.287141	0.332986	0.347426	0.34364	0.332644	0.359036	0.329881	0.392515	0.408142	0.425053	0.385251	0.371616	0.447138	0.506108	0.498013	0.472023	0.364252	0.383046	0.345312	0.321461	0.298505	0.355072	0.339612	0.378746	0.34225	0.340301	0.307018	0.288445	0.293862	0.279079
TG 45:1	780.7067@26.47	0.0159048	0.0177118	0.0189489	0.0178531	0.0187788	0.0165379	0.0184941	0.0188541	0.0195092	0.0182345	0.017569	0.0170085	0.0250459	0.016377	0.0164185	0.0173173	0.0134135	0.013963	0.0142576	0.0150484	0.0166179	0.0153092	0.01518	0.0174641	0.0146741	0.0165103	0.0163667	0.0198309	0.0162052	0.0161161	0.0186743	0.0198854	0.0194329	0.019849	0.0159404	0.0167457	0.0154348	0.0138612	0.0148795	0.0158762	0.0161222	0.016075	0.0136229	0.0137592	0.012295	0.0118833	0.0120672	0.0111884
TG 56:8	920.7683@26.55	0.0408963	0.051612	0.0475503	0.0493237	0.0440254	0.0431084	0.0565935	0.0667684	0.0613487	0.060511	0.0559053	0.0562664	0.0366948	0.0424696	0.0430406	0.0482884	0.0382098	0.0407292	0.0358538	0.0488716	0.0485418	0.0389833	0.0447291	0.0582638	0.0397739	0.0546399	0.0518842	0.059597	0.0530204	0.0435578	0.0577957	0.0691344	0.0775116	0.0636987	0.0557752	0.0541623	0.0399792	0.0467649	0.0365766	0.0452932	0.0437659	0.0595802	0.0533646	0.0507031	0.0411763	0.040276	0.0450157	0.0433286
TG 47:2	806.7220@26.61	0.0172528	0.0175289	0.0166864	0.0165628	0.0167099	0.0151123	0.00976053	0.0111407	0.0110824	0.0106681	0.00941432	0.0104085	0.0103996	0.00821544	0.00842251	0.00898345	0.00694235	0.00772686	0.0136194	0.0139344	0.0170125	0.0142094	0.0149604	0.0166003	0.0134793	0.0165046	0.0173995	0.0202394	0.0164999	0.0149546	0.0133428	0.0116997	0.0130895	0.0109667	0.00852874	0.00767694	0.00682827	0.00826438	0.00663695	0.00758161	0.00836412	0.00923765	0.00754762	0.00692328	0.0071849	0.0055025	0.00683526	0.00587578
TG 54:6	896.7682@26.63	0.671949	0.648731	0.695971	0.725612	0.671238	0.654462	0.826405	0.845833	0.820762	0.851514	0.816742	0.788835	0.569625	0.586336	0.588791	0.659342	0.544276	0.602587	0.505207	0.620825	0.606347	0.574417	0.601352	0.635705	0.569411	0.659133	0.759974	0.76832	0.70136	0.627912	0.853196	0.93615	0.93373	0.885472	0.68647	0.674368	0.665252	0.614863	0.568134	0.669877	0.66473	0.705776	0.629112	0.647397	0.598348	0.569937	0.587706	0.550002
TG 60:11	970.7840@26.64	0.00601545	0.00617348	0.00717125	0.0072341	0.00636499	0.00585382	0.00715467	0.00814186	0.00794869	0.00692101	0.00705811	0.00673276	0.0056589	0.00562012	0.00538291	0.00627362	0.00515067	0.00579136	0.00473792	0.00582249	0.00561091	0.00548468	0.00546907	0.00597024	0.00511072	0.00615936	0.00679522	0.00777576	0.0060153	0.006001	0.00804935	0.00868729	0.00883513	0.00892014	0.00635962	0.00688122	0.00586278	0.00534887	0.0050886	0.00641138	0.00559308	0.00680697	0.00548415	0.00590994	0.00600484	0.00482726	0.00529008	0.00481811
TG 49:3	832.7377@26.65	0.0247603	0.0257945	0.0265349	0.0284925	0.0249003	0.0246379	0.035126	0.0363881	0.0359963	0.0352718	0.0317064	0.0336429	0.029952	0.0275405	0.0270611	0.0310881	0.0233316	0.0272029	0.018277	0.0231508	0.0241577	0.0219775	0.021192	0.0261211	0.0219624	0.0254908	0.0271078	0.0290934	0.0231538	0.0238981	0.0379798	0.0390029	0.0389582	0.0406675	0.0297218	0.031352	0.030902	0.0263396	0.0254709	0.0299739	0.0297679	0.0322541	0.0264115	0.0277359	0.0261094	0.0240865	0.0257382	0.023678
TG 51:4	858.7530@26.78	0.0596219	0.0646101	0.0675641	0.0744587	0.0618919	0.0656865	0.07696	0.0764176	0.0725047	0.0756134	0.0701442	0.0690624	0.0530611	0.0544185	0.0538617	0.0610597	0.0493301	0.0551128	0.0500627	0.0634206	0.0585698	0.0578301	0.0541238	0.0544641	0.0604955	0.0681489	0.0688606	0.0729938	0.0662308	0.0620904	0.0786416	0.0873262	0.0834654	0.0841823	0.0635048	0.0683507	0.0623135	0.0567894	0.0541343	0.0590637	0.0593242	0.0662036	0.0561159	0.0591207	0.0544076	0.0506268	0.0521231	0.0483239
TG 44:0	768.7066@26.79	0.0814932	0.0972474	0.0904584	0.0951919	0.0873321	0.0858775	0.112726	0.105637	0.102908	0.105317	0.101779	0.0932078	0.0772733	0.0801713	0.0758571	0.0874276	0.0699915	0.0771229	0.0661458	0.0863757	0.0814611	0.075932	0.0768008	0.0810299	0.0793127	0.0896598	0.0923143	0.0971123	0.0860415	0.0836879	0.106251	0.120092	0.114506	0.116661	0.0887839	0.0976826	0.0845483	0.0795832	0.0761588	0.0796932	0.0834658	0.0910191	0.0780121	0.0812041	0.0732316	0.0714598	0.0713903	0.0699377
TG 58:9	946.7841@26.80	0.0467235	0.0520798	0.0510086	0.0609841	0.0510159	0.0532595	0.0656617	0.0651396	0.0579679	0.0621613	0.0628292	0.0551344	0.0413021	0.0442007	0.0453648	0.0517941	0.0421972	0.0452367	0.0403041	0.0482839	0.0464571	0.0462439	0.04746	0.0477014	0.0494179	0.0534029	0.0583017	0.0602297	0.0551249	0.0514187	0.0638556	0.0706387	0.0689955	0.0676987	0.0499286	0.055626	0.0490321	0.0459736	0.0436111	0.0499119	0.0473717	0.0536182	0.046383	0.0497374	0.0433393	0.0414615	0.0437181	0.0420964
TG 53:5	884.7685@26.81	0.0334006	0.0355493	0.035772	0.0376483	0.0322596	0.0339161	0.0385985	0.0388678	0.0379965	0.0383758	0.0350097	0.0336435	0.0254361	0.0299138	0.0274234	0.0308021	0.0272	0.0275766	0.0272925	0.0338254	0.0348521	0.0314816	0.0310781	0.0341579	0.0333949	0.03523	0.0353935	0.0359002	0.0379279	0.0358725	0.0376542	0.0468546	0.0378753	0.039155	0.0306777	0.0365815	0.0282926	0.0292993	0.027561	0.0312301	0.0300354	0.0323342	0.0304919	0.0301011	0.0301265	0.0246231	0.0274802	0.0237738
TG 60:10	972.8003@26.89	0.0048242	0.00543171	0.00564332	0.00648553	0.00490655	0.00549997	0.00629669	0.00610784	0.00597707	0.0061994	0.00539696	0.00579823	0.00416775	0.0046417	0.00421251	0.00574743	0.00420342	0.00377358	0.00414794	0.00466389	0.00486984	0.00461032	0.00434321	0.00498941	0.00502018	0.00651183	0.00583947	0.00625185	0.00523511	0.00538969	0.00637392	0.00716625	0.00698872	0.00680575	0.00484318	0.00619963	0.0052098	0.00430497	0.00413396	0.00461812	0.00512469	0.00523694	0.00461461	0.0051773	0.00432046	0.00421403	0.0039733	0.003951
TG 48:2	820.7375@26.96	0.591706	0.666015	0.699185	0.742212	0.638188	0.661525	0.7935	0.79863	0.758814	0.750058	0.723438	0.720449	0.563622	0.585632	0.566271	0.685497	0.52766	0.56145	0.538829	0.601897	0.589987	0.586018	0.548149	0.623165	0.611154	0.716733	0.719409	0.733416	0.672036	0.660048	0.807695	0.898468	0.851141	0.852572	0.669852	0.733151	0.638717	0.583748	0.573504	0.645962	0.623019	0.673549	0.609375	0.596692	0.554575	0.522896	0.539681	0.511118
TG 50:3	846.7528@27.00	1.04297	1.13194	1.17419	1.23189	1.0664	1.12962	1.36792	1.41082	1.32002	1.23543	1.2299	1.2556	0.965892	1.03709	0.998917	1.20689	0.928555	0.970082	0.943516	1.04502	0.988162	1.04353	0.932476	1.07076	1.05376	1.24752	1.26143	1.25462	1.15025	1.19889	1.38912	1.50484	1.51495	1.44905	1.18365	1.30353	1.13072	1.01231	1.01739	1.13398	1.11451	1.19384	1.09073	0.991293	0.979425	0.921177	0.944531	0.931827
TG 45:0	782.7224@27.13	0.0100898	0.0100839	0.0103677	0.0113458	0.0108363	0.010141	0.0119262	0.0130647	0.0133826	0.0124663	0.0119627	0.0105547	0.0126017	0.0114798	0.0106398	0.0109381	0.0086256	0.00935598	0.00923238	0.0108595	0.0104636	0.0093111	0.0082481	0.0099169	0.00892201	0.0108586	0.012221	0.01169	0.00955919	0.00900897	0.0116992	0.0140239	0.0123322	0.0138632	0.0122065	0.01277	0.0113135	0.0096351	0.0108738	0.0101252	0.0113944	0.0105826	0.00924703	0.0090684	0.00848934	0.00911158	0.00775653	0.00827728
TG 52:4	872.7684@27.14	2.77676	2.88455	2.98986	3.2611	2.87448	2.86075	3.48652	3.59264	3.58459	3.36744	3.34863	3.233	2.56047	2.66913	2.48854	2.99125	2.38422	2.5219	2.41709	2.83752	2.59898	2.63267	2.53423	2.98352	2.57102	3.10404	3.24706	3.21498	2.97983	2.93578	3.63131	4.12671	3.76555	4.0452	3.08134	3.31782	2.8883	2.71093	2.61986	2.9371	3.00852	3.11239	2.76362	2.79199	2.49397	2.47308	2.48333	2.38178
TG 54:5	898.7839@27.16	1.32859	1.43484	1.43785	1.58229	1.40392	1.42038	1.70736	1.72183	1.75332	1.64812	1.64337	1.5605	1.23385	1.2677	1.17012	1.41836	1.15166	1.19015	1.16233	1.35503	1.22231	1.27896	1.23058	1.46054	1.26505	1.46365	1.57073	1.54585	1.43575	1.39171	1.72489	1.96729	1.77647	1.94239	1.47177	1.55258	1.37692	1.3267	1.23634	1.36311	1.42423	1.47267	1.34226	1.3617	1.19215	1.17733	1.18538	1.13745
TG 47:1	808.7378@27.18	0.0301221	0.0329783	0.0344843	0.0339994	0.0343578	0.0302371	0.0361762	0.0385304	0.0393288	0.0362547	0.03474	0.032521	0.0438218	0.0313797	0.0305242	0.0323513	0.0266747	0.0278381	0.028703	0.0312318	0.0281936	0.0272016	0.0266962	0.0351673	0.0272096	0.0319866	0.0328855	0.0353841	0.0296117	0.0289072	0.0386089	0.0424725	0.0367697	0.0400932	0.0330119	0.0344676	0.0309026	0.0274978	0.0310373	0.0297572	0.0323604	0.0317517	0.0267741	0.0281719	0.0246529	0.0250959	0.0237593	0.0241088
TG 49:2	834.7534@27.31	0.0507079	0.0548703	0.0486664	0.0494474	0.0459973	0.0450826	0.0529657	0.0558631	0.0543901	0.059877	0.0603278	0.0575844	0.0472711	0.0421173	0.0408703	0.054858	0.038504	0.0388523	0.0394181	0.0436376	0.0419401	0.043609	0.0401501	0.0487969	0.0403166	0.0495626	0.0512666	0.0601577	0.0537525	0.0481724	0.0552411	0.0717535	0.0591618	0.0598367	0.0488341	0.0481897	0.0436123	0.0428979	0.0416276	0.0471931	0.0458295	0.0469923	0.049675	0.0422363	0.0392575	0.0379379	0.0369456	0.0371754
TG 51:3	860.7689@27.34	0.182138	0.196092	0.190379	0.209518	0.177057	0.180465	0.22307	0.227913	0.22052	0.211387	0.207048	0.205553	0.164482	0.161005	0.15778	0.187121	0.148715	0.155609	0.151907	0.175323	0.175402	0.175434	0.166248	0.191362	0.166027	0.201374	0.20709	0.209359	0.199372	0.187864	0.224514	0.253671	0.241844	0.237329	0.195803	0.194263	0.178288	0.177755	0.161871	0.182815	0.180499	0.187626	0.1752	0.171481	0.156619	0.150375	0.15135	0.145871
TG 46:0	796.7378@27.50	0.139219	0.151443	0.158192	0.16558	0.150183	0.146589	0.198377	0.208364	0.204783	0.19642	0.183216	0.180181	0.150221	0.162842	0.148936	0.165868	0.129244	0.137659	0.141482	0.149505	0.158247	0.134847	0.129976	0.147465	0.13074	0.160775	0.167287	0.183231	0.161972	0.151343	0.211245	0.239454	0.222847	0.220746	0.170117	0.184271	0.166196	0.165761	0.156091	0.157992	0.164551	0.178579	0.151577	0.145537	0.134108	0.128931	0.130667	0.129491
TG 53:4	886.7841@27.51	0.0447352	0.0446439	0.0459087	0.0525352	0.0435885	0.0492562	0.0567668	0.0525737	0.0549035	0.0514698	0.0495307	0.0489385	0.0374554	0.0477192	0.0377851	0.0429598	0.0355607	0.0383892	0.0383478	0.044809	0.0492832	0.0392761	0.0393644	0.0446414	0.0389043	0.0495399	0.043613	0.0462259	0.0507709	0.0461344	0.0571808	0.0604778	0.060432	0.0544986	0.0465616	0.0478422	0.0482138	0.0462931	0.0440365	0.0449289	0.0458929	0.0479475	0.0416786	0.0420543	0.0355057	0.0352434	0.0383881	0.0367722
TG 55:5	912.7998@27.52	0.0220698	0.022571	0.0211343	0.0250841	0.0182346	0.0221118	0.0220757	0.02227	0.0194959	0.0199085	0.0177248	0.0196369	0.0141796	0.0175814	0.01366	0.015901	0.0122706	0.0159005	0.0170452	0.0182367	0.0237442	0.0166631	0.0194278	0.0231611	0.0195661	0.023664	0.0218192	0.0178135	0.0239108	0.020831	0.021322	0.0250635	0.0210429	0.0221517	0.0151802	0.0169382	0.0193737	0.0184593	0.0163115	0.0172289	0.0168796	0.0183249	0.0151267	0.0145965	0.0136881	0.0131034	0.0159976	0.0126576
TG 48:1	822.7532@27.53	0.632974	0.672186	0.711675	0.753058	0.687441	0.67554	0.854561	0.87998	0.878042	0.847827	0.813325	0.8102	0.629794	0.693918	0.648227	0.724998	0.569504	0.62119	0.614426	0.645999	0.697981	0.61939	0.585662	0.66976	0.605375	0.763534	0.755667	0.815824	0.70988	0.666368	0.908383	1.02629	0.976044	0.972451	0.749838	0.806783	0.744874	0.724978	0.69382	0.695672	0.729078	0.777192	0.662847	0.660621	0.588707	0.587678	0.599229	0.578515
TG 60:9	974.8156@27.61	0.00135872	0.00124421	0.00177981	0.00148444	0.001819	0.00134774	0.00177685	0.00177419	0.00210768	0.0018893	0.00236117	0.00175517	0.00118834	0.00138625	0.0011198	0.00113509	0.00159159	0.00118645	0.000888167	0.00143006	0.00132569	0.0014528	0.00144887	0.00183603	0.0015132	0.00190708	0.00197883	0.00191229	0.00146953	0.00146717	0.00169235	0.00179428	0.00163468	0.00213499	0.00167725	0.00166108	0.00167884	0.00110345	0.0015459	0.00158398	0.00126549	0.00192543	0.00150392	0.00137463	0.00141625	0.00158155	0.00156809	0.0015741
TG 52:3	874.7841@27.69	4.12761	4.52947	4.5755	4.82513	4.13116	4.07484	5.11242	5.74581	5.10306	5.06719	4.70823	4.89966	4.24825	4.19744	3.75811	4.49665	3.54869	3.86301	4.08364	4.05952	4.19186	3.9651	3.78797	4.02998	3.82049	4.80864	4.55015	4.75174	4.31553	4.09401	5.75647	5.82398	5.51319	5.66645	4.85525	4.94538	4.40898	4.14895	4.30431	4.74194	4.28063	4.64974	3.86151	4.21906	3.82669	3.47872	3.34641	3.46402
TG 54:4	900.7999@27.87	0.748493	0.71225	0.799833	0.85247	0.745344	0.793293	1.42106	1.55807	1.41868	1.30397	1.18539	1.25532	1.15097	1.09977	0.978432	1.11992	0.930933	0.990799	0.579696	0.721902	0.642121	0.602258	0.635819	0.706404	0.618871	0.805944	0.847278	0.835538	0.754961	0.828734	1.56576	1.54185	1.5133	1.40939	1.35715	1.28411	1.18326	1.11925	1.17343	1.30034	1.04611	1.20348	1.00387	1.13123	0.948564	0.895533	0.897163	0.892592
TG 47:0	810.7536@27.87	0.0312651	0.0304648	0.0334258	0.0350542	0.0317926	0.0301712	0.037157	0.0390477	0.037281	0.0373353	0.0371726	0.0346131	0.0359085	0.0318312	0.0310095	0.0348872	0.0267381	0.0276882	0.0272501	0.0314166	0.0313403	0.028344	0.0287084	0.031569	0.0292544	0.0322859	0.0349398	0.0344467	0.0309758	0.0342334	0.0423563	0.0418975	0.0430311	0.0441563	0.0342855	0.0353447	0.0330242	0.0291261	0.0295396	0.0323619	0.0313462	0.0335154	0.0263586	0.0318435	0.0267477	0.0259732	0.0260222	0.0269318
TG 49:1	836.7690@27.88	0.117975	0.120302	0.129153	0.138127	0.120855	0.119348	0.146476	0.145592	0.145124	0.147718	0.136048	0.131253	0.123766	0.112082	0.112874	0.131419	0.103787	0.105572	0.101202	0.11794	0.113758	0.109598	0.10638	0.124586	0.108762	0.129757	0.141434	0.136487	0.124192	0.128741	0.152841	0.168051	0.164079	0.168794	0.13011	0.133309	0.124571	0.11161	0.107855	0.129654	0.12176	0.132358	0.110101	0.121433	0.104506	0.102573	0.103176	0.101814
TG 51:2	862.7849@28.05	0.0630071	0.0763362	0.064454	0.0708308	0.0648084	0.0682639	0.246708	0.248115	0.244263	0.250962	0.232905	0.222881	0.188519	0.179856	0.190871	0.224334	0.167508	0.182424	0.0586719	0.0622847	0.064728	0.0591471	0.0655002	0.0695769	0.0594125	0.0683255	0.0651868	0.0689235	0.0735966	0.0677294	0.265319	0.290181	0.286477	0.290387	0.223771	0.230676	0.210697	0.185347	0.183024	0.214698	0.203782	0.226642	0.193569	0.20849	0.18242	0.179934	0.178278	0.171506
TG 60:8	976.8312@28.08	0.002483	0.00286992	0.00268938	0.0025594	0.00246577	0.00277999	0.00152578	0.0015739	0.00152839	0.00106396	0.00134931	0.00168323	0.00104388	0.0010662	0.00116958	0.0010468	0.000837664	0.000856959	0.00221136	0.0025758	0.0025666	0.00237441	0.00262283	0.00248351	0.00244329	0.00269328	0.0028741	0.00336812	0.00261755	0.00260015	0.00125665	0.00150749	0.00182198	0.00175427	0.0011417	0.000773682	0.00151659	0.000609509	0.00112085	0.00120534	0.000957211	0.000945137	0.00146187	0.00101303	0.00114387	0.000754904	0.00110776	0.000787224
TG 58:7	950.8161@28.08	0.0145561	0.0167869	0.0162338	0.019279	0.0150211	0.0164315	0.0209542	0.0173131	0.0206344	0.0187404	0.019155	0.0175287	0.0115678	0.013038	0.0126783	0.0157121	0.0126724	0.0146638	0.013741	0.0163729	0.0144271	0.0156837	0.0167087	0.0154931	0.0148506	0.0193355	0.0166243	0.0201498	0.0168043	0.016696	0.0173289	0.0210639	0.0198791	0.0214237	0.0138441	0.0162824	0.0140039	0.0136704	0.0148656	0.0155071	0.0161807	0.0173279	0.0133571	0.0127719	0.0117859	0.0120731	0.012045	0.0130111
TG 48:0	824.7690@28.24	0.278224	0.300699	0.299511	0.345707	0.294339	0.290516	0.364991	0.376509	0.388951	0.355042	0.349958	0.349624	0.290736	0.303301	0.281206	0.317545	0.239887	0.274452	0.266182	0.28175	0.291145	0.274335	0.273592	0.290601	0.279126	0.319198	0.314313	0.323773	0.297014	0.292362	0.391316	0.403359	0.402408	0.385665	0.351677	0.329482	0.309562	0.30309	0.305115	0.31217	0.304953	0.350103	0.28727	0.274244	0.279988	0.255353	0.257554	0.259806
TG 50:1	850.7844@28.25	1.52895	1.66425	1.64046	1.90071	1.59605	1.60386	1.9472	2.05012	2.09254	1.97067	1.89923	1.85689	1.51404	1.62098	1.5354	1.72922	1.29221	1.48741	1.44555	1.53969	1.58876	1.51002	1.47995	1.57747	1.57074	1.77067	1.72643	1.82318	1.67032	1.59751	2.07412	2.15581	2.16946	2.1051	1.85134	1.7563	1.65693	1.65769	1.63011	1.6636	1.62998	1.86101	1.58077	1.48586	1.52089	1.38783	1.41152	1.41751
TG 52:2	876.8001@28.43	0.626463	0.807101	0.756173	0.722918	0.580547	0.609051	3.55348	3.85217	3.89009	3.55741	3.46831	3.32175	2.68629	3.02145	2.86656	3.22874	2.31528	2.73771	0.59575	0.715484	0.729316	0.580045	0.588083	0.646834	0.719042	0.715734	0.9649	0.757887	0.661026	0.747797	3.74731	3.90501	3.81294	3.80465	3.28294	3.21429	3.0739	2.88984	3.05184	2.92866	2.9307	3.35969	2.86281	2.82403	2.71252	2.51607	2.71953	2.62061
TG 54:3	902.8155@28.44	0.855497	1.06997	1.03061	1.12163	0.942023	0.986328	0.796619	0.885928	0.881365	0.868562	0.771281	0.797567	0.616427	0.65939	0.612191	0.789598	0.490646	0.590757	0.909611	0.957188	0.974644	0.947662	0.93587	1.01257	0.959878	1.11766	1.21089	1.18347	1.05782	1.01042	0.878735	0.918624	0.87684	0.905616	0.749643	0.670088	0.657808	0.648838	0.673945	0.682439	0.689611	0.783871	0.685386	0.647374	0.642323	0.532062	0.624263	0.650262
TG 56:4	928.8316@28.62	0.0576059	0.0628329	0.0664715	0.0734432	0.05966	0.0646866	0.1312	0.136697	0.133191	0.124096	0.126446	0.125448	0.099188	0.106024	0.100094	0.111639	0.0892067	0.0949498	0.051498	0.058944	0.0593689	0.0556163	0.0575893	0.0615042	0.0547919	0.0720609	0.0709996	0.0762076	0.0676145	0.0634586	0.130023	0.14863	0.143207	0.149691	0.117527	0.11975	0.108744	0.105108	0.103052	0.11449	0.112881	0.120711	0.113372	0.109007	0.1011	0.0904981	0.0996899	0.0913035
TG 49:0	838.7850@28.62	0.0369749	0.039935	0.0449455	0.0435038	0.0382544	0.0395052	0.0258101	0.0249048	0.0257093	0.0232634	0.0242956	0.0240247	0.0239973	0.0236631	0.0203089	0.0218601	0.0179839	0.0186824	0.0319946	0.037492	0.0371262	0.033947	0.0362839	0.0382365	0.0339281	0.0428751	0.0418024	0.0468853	0.0407313	0.0391395	0.0277073	0.0266801	0.0281392	0.0288411	0.0228074	0.0222846	0.0207751	0.0204295	0.0199008	0.023967	0.0235375	0.0224446	0.0194525	0.0205088	0.0189124	0.0181773	0.0191712	0.017
TG 51:1	864.8006@28.63	0.118741	0.12481	0.141832	0.142488	0.120245	0.12635	0.150983	0.155623	0.151138	0.152647	0.145804	0.14317	0.10862	0.114004	0.109114	0.127882	0.107317	0.109938	0.100459	0.117692	0.116562	0.109926	0.114569	0.121368	0.1096	0.139694	0.135609	0.153993	0.132294	0.134341	0.148632	0.182423	0.169899	0.170302	0.126856	0.13962	0.121178	0.120484	0.109459	0.121932	0.115944	0.131563	0.120896	0.120402	0.104668	0.0983417	0.102727	0.101515
TG 55:3	916.8323@28.78	0.010112	0.0122929	0.0108357	0.0139193	0.0102183	0.0117225	0.0135832	0.0135536	0.0140293	0.0135089	0.0125158	0.0116648	0.00935197	0.00971978	0.00965178	0.0119074	0.00918359	0.00932255	0.00937785	0.0115336	0.0125064	0.00976512	0.0102888	0.0112135	0.0110606	0.012431	0.0123834	0.0130755	0.0123721	0.0121569	0.0122357	0.0141897	0.0137631	0.0138815	0.010595	0.0118369	0.0108496	0.0100414	0.00982901	0.010302	0.0101288	0.0118811	0.0109701	0.0100049	0.00902244	0.00876144	0.00904534	0.00753135
TG 58:5	954.8482@28.80	0.00812558	0.0091405	0.00878039	0.00895299	0.00840543	0.00900138	0.00981522	0.00995759	0.0101001	0.0100947	0.00932509	0.00986462	0.00672427	0.00731332	0.00695147	0.00836197	0.00695241	0.00693248	0.0066797	0.00797944	0.0082603	0.00854497	0.00695804	0.00811792	0.00752745	0.0084164	0.00913086	0.00940341	0.00930024	0.00844096	0.0106529	0.0124727	0.0114997	0.0120528	0.00857087	0.00851199	0.00848892	0.00717647	0.00703459	0.008684	0.00793557	0.00864789	0.00857864	0.00768324	0.00731227	0.00659449	0.00750625	0.00657498
TG 50:0	852.8003@29.03	0.229507	0.280959	0.272847	0.291431	0.251316	0.252634	0.321986	0.337007	0.344663	0.31798	0.318766	0.293539	0.257809	0.268061	0.262251	0.306999	0.224184	0.236767	0.224425	0.268404	0.264023	0.240524	0.241201	0.264148	0.2442	0.265956	0.285257	0.304911	0.26404	0.266609	0.345133	0.383556	0.368944	0.375719	0.310291	0.310721	0.277125	0.274585	0.276583	0.291724	0.288843	0.30129	0.247466	0.265359	0.228047	0.231623	0.228058	0.23091
TG 52:1	878.8157@29.03	0.714454	0.887635	0.822166	0.892175	0.759077	0.786794	0.99514	1.01935	1.04414	0.968144	0.963249	0.89931	0.773052	0.806689	0.78488	0.925125	0.68929	0.721631	0.693431	0.814076	0.8101	0.727145	0.732356	0.802111	0.749115	0.829318	0.865348	0.943853	0.802901	0.81404	1.0395	1.15808	1.13453	1.13122	0.929332	0.932861	0.837396	0.83015	0.830393	0.886704	0.889246	0.920412	0.766516	0.812051	0.690613	0.707925	0.70676	0.706071
TG 54:2	904.8312@29.04	0.450336	0.567433	0.510933	0.567883	0.461873	0.483963	0.619734	0.639079	0.647342	0.591978	0.58915	0.544107	0.475934	0.504362	0.487153	0.566815	0.418583	0.445948	0.434398	0.498079	0.495275	0.447047	0.460778	0.508848	0.466016	0.522394	0.545822	0.589469	0.488988	0.492955	0.648835	0.736593	0.708402	0.71221	0.57814	0.56869	0.521126	0.51229	0.509465	0.553828	0.554945	0.5666	0.463275	0.510997	0.43668	0.436165	0.440578	0.431058
TG 56:3	930.8474@29.21	0.0548459	0.0655609	0.0651785	0.0706597	0.0568968	0.0603115	0.0686432	0.0771793	0.0696552	0.0708645	0.0695174	0.0662907	0.050255	0.0534302	0.0502622	0.059664	0.0464216	0.0487092	0.0461488	0.0570773	0.0590123	0.0536025	0.0543341	0.0602744	0.0529345	0.0674257	0.0710458	0.0709219	0.0661695	0.0594585	0.0695689	0.0834618	0.0804869	0.0799464	0.061045	0.0631155	0.0585426	0.0569099	0.0492063	0.0602436	0.0588397	0.0605099	0.0555318	0.0588416	0.0508888	0.0508348	0.0493463	0.0455716
TG 55:2	918.8481@29.44	0.0100878	0.0115224	0.0121523	0.0133495	0.0107483	0.0115519	0.0143038	0.0124789	0.012496	0.012929	0.0116739	0.0138525	0.00874742	0.00886088	0.0088621	0.0111611	0.00821637	0.0102891	0.0088905	0.0101417	0.0105929	0.00960483	0.010072	0.011418	0.00924145	0.0121571	0.0118984	0.0123822	0.0120029	0.0107923	0.0116701	0.0157042	0.0127578	0.0136389	0.00937057	0.0122401	0.0117196	0.00973652	0.0100206	0.013142	0.0130202	0.0130632	0.00986517	0.00999907	0.0099688	0.00872578	0.00924312	0.00896041
TG 51:0	866.8169@29.45	0.0165228	0.0196558	0.019181	0.0203633	0.0180183	0.0181281	0.0210523	0.0221409	0.0221851	0.0206716	0.0210534	0.0199957	0.0154179	0.0155338	0.0153809	0.0183567	0.0144256	0.014645	0.0147573	0.0176456	0.0183905	0.0164695	0.016531	0.0186313	0.0159634	0.0196713	0.0205482	0.0209181	0.0188757	0.0188884	0.0221588	0.0244914	0.0238058	0.023658	0.0182831	0.0190553	0.0166577	0.0155734	0.0156675	0.0174396	0.0173924	0.017854	0.0163122	0.0168212	0.0152662	0.0143333	0.0149425	0.0137164
TG 53:1	892.8324@29.45	0.0298409	0.0349328	0.0358652	0.0382094	0.0320751	0.0327805	0.039317	0.0410827	0.0407817	0.0369254	0.0379916	0.0356789	0.0281287	0.0285079	0.0283384	0.0324869	0.0256492	0.026966	0.0259691	0.0324185	0.0326046	0.0299152	0.0296507	0.0333151	0.0289733	0.0352907	0.037129	0.0384587	0.0343701	0.0340226	0.0392044	0.0440552	0.0423845	0.042265	0.0320023	0.0335317	0.0308826	0.0289748	0.0285609	0.0310829	0.030899	0.03169	0.0297769	0.0298961	0.0271602	0.0263235	0.0266503	0.024565
TG 58:4	956.8642@29.49	0.00568848	0.00635893	0.00675074	0.00699237	0.00589941	0.00610914	0.00806314	0.00812505	0.00824895	0.00744346	0.00743041	0.00706247	0.00494536	0.00528	0.00534455	0.00600262	0.00492726	0.00517928	0.00480938	0.00606534	0.00644362	0.00555415	0.00556087	0.00623699	0.00556943	0.00675164	0.00708714	0.00730717	0.00651876	0.0067129	0.00740747	0.00831487	0.00836232	0.00801763	0.00604352	0.0064682	0.00581863	0.00557398	0.00536483	0.00587754	0.00602701	0.00615802	0.00576708	0.00587215	0.00521617	0.00517132	0.00515813	0.00499217
TG 57:3	944.8643@29.70	0.00201776	0.00144428	0.00147899	0.00160566	0.00144042	0.00141825	0.0016025	0.00178491	0.00168835	0.00254004	0.00162813	0.00150399	0.00119584	0.0013035	0.00117465	0.00125742	0.00116391	0.00114743	0.00107399	0.00128442	0.00211362	0.00128158	0.00117652	0.00131543	0.00126243	0.00153332	0.00159186	0.00171614	0.00134214	0.00150834	0.00168977	0.00292175	0.00179393	0.00178148	0.00132667	0.00157933	0.00125725	0.001296	0.00111578	0.00135195	0.00132764	0.00206942	0.00115095	0.00132019	0.00109487	0.00104938	0.00113346	0.000990037
TG 54:1	906.8473@29.91	0.116928	0.232606	0.12916	0.139462	0.116494	0.122403	0.158304	0.162475	0.16373	0.154864	0.152214	0.144796	0.116998	0.125105	0.115768	0.138165	0.106472	0.112975	0.102671	0.120167	0.123825	0.113952	0.107735	0.119529	0.113016	0.129598	0.135758	0.143252	0.127422	0.125655	0.159046	0.183138	0.178315	0.174987	0.132752	0.144517	0.132118	0.119878	0.123277	0.129695	0.133371	0.139348	0.122906	0.128511	0.114952	0.107969	0.105139	0.104748
TG 56:2	932.8629@29.92	0.0261859	0.0369137	0.0293535	0.0319118	0.0266924	0.0276846	0.0352478	0.0363903	0.0365067	0.0344519	0.0329767	0.0328007	0.0265409	0.0278137	0.0263723	0.0303281	0.0238014	0.025058	0.0236657	0.0264541	0.0284265	0.0259509	0.0243686	0.0281059	0.0253214	0.0302589	0.0309505	0.0317638	0.02945	0.0276171	0.0361303	0.039449	0.0398146	0.0394544	0.0302115	0.0313884	0.0296892	0.0273798	0.0269943	0.0296493	0.0305918	0.0314625	0.027119	0.0284824	0.0259379	0.0236845	0.024078	0.023253
TG 58:3	958.8798@30.21	0.00921955	0.0100501	0.0099647	0.0108757	0.00874949	0.00914904	0.00437167	0.00466009	0.00450754	0.00439764	0.00423753	0.00422885	0.00326574	0.00350616	0.00332724	0.00369379	0.00277047	0.00317512	0.00733695	0.00872183	0.00932899	0.00866909	0.00853071	0.0092993	0.00816479	0.0105726	0.0107552	0.0110941	0.00977693	0.00962181	0.00455896	0.00596249	0.00526955	0.00501049	0.00387198	0.00388081	0.00374034	0.00344943	0.00327698	0.00379598	0.00365275	0.0039655	0.00317577	0.00370738	0.00328003	0.00310404	0.00333927	0.00263072
TG 53:0	894.8482@30.41	0.00484366	0.0064494	0.00548038	0.00586438	0.00512166	0.00492001	0.00368218	0.00372425	0.00366895	0.00343915	0.0032568	0.00343371	0.00297827	0.00296809	0.00268369	0.00325254	0.00234572	0.00251803	0.00418515	0.00502687	0.00553813	0.00495754	0.00462349	0.00527478	0.00464248	0.0051964	0.0055254	0.00575105	0.00524397	0.00535752	0.00349838	0.00418551	0.00397302	0.00372976	0.00321275	0.00333592	0.00275851	0.00259185	0.00285782	0.00277868	0.00276091	0.00317243	0.00270216	0.00283114	0.00248019	0.00226457	0.00251258	0.00231662
TG 55:1	920.8639@30.44	0.00621104	0.00773075	0.00679312	0.00678985	0.00632129	0.00617583	0.00685017	0.00720618	0.006899	0.00690362	0.00646919	0.0063044	0.00768879	0.00570088	0.00579733	0.00612737	0.00489502	0.00522952	0.00529033	0.00620879	0.00691065	0.00580397	0.00549956	0.00641379	0.0053841	0.00659097	0.00662143	0.00744842	0.00632073	0.00657051	0.00678898	0.00772533	0.00742423	0.00737873	0.00581545	0.00590798	0.00526324	0.00516547	0.00565302	0.00558088	0.00574845	0.00579658	0.00488809	0.00497906	0.00448472	0.00423224	0.00455544	0.00432647
TG 57:2	946.8799@30.44	0.00179961	0.00210837	0.0018336	0.00199675	0.00170454	0.00162972	0.00198946	0.00196507	0.00193313	0.00160885	0.00180214	0.00193423	0.00191122	0.00149074	0.00142475	0.00162207	0.00140792	0.00132071	0.00150707	0.00181971	0.0019282	0.00158621	0.00181295	0.00190214	0.00160491	0.00212636	0.00178067	0.00199492	0.00188774	0.00190728	0.00205797	0.00229603	0.00224267	0.00217645	0.00170732	0.0017187	0.00159618	0.00134133	0.00140718	0.00149594	0.0014508	0.00159214	0.00150108	0.00153617	0.00139883	0.00114552	0.00118583	0.00128756
TG 54:0	908.8635@30.97	0.0190561	0.0294421	0.0223095	0.0223134	0.0195889	0.0195622	0.0261969	0.0286839	0.0275363	0.0261994	0.0261559	0.0236303	0.019827	0.0201318	0.0191136	0.0213217	0.0173911	0.0172961	0.016209	0.019947	0.0222489	0.0189968	0.0180709	0.0202325	0.0179713	0.0215292	0.022964	0.0234478	0.0199997	0.0213413	0.0258659	0.0290184	0.027471	0.0280738	0.0232321	0.0225331	0.0193274	0.0181335	0.0177008	0.0195671	0.0185916	0.0212383	0.0183381	0.0199119	0.0173971	0.0165771	0.0171182	0.0164255
TG 58:2	960.8951@31.02	0.00675437	0.00860661	0.00833601	0.00786102	0.0067626	0.00720606	0.00937599	0.0103538	0.0102452	0.00931693	0.00861983	0.00902078	0.00651837	0.00639806	0.00645239	0.00709435	0.00568251	0.00614502	0.00606248	0.00700187	0.0075135	0.00682526	0.00674747	0.00751312	0.00652734	0.00822382	0.00854591	0.00869107	0.0076122	0.00750108	0.00834195	0.0097908	0.00973518	0.00936912	0.00729926	0.00740792	0.00688023	0.00651859	0.00592226	0.00704453	0.0065182	0.00729315	0.00667716	0.00707897	0.00624977	0.00588167	0.00606931	0.00552606
TG 56:1	934.8791@31.04	0.01901	0.031844	0.0220439	0.0219693	0.0197405	0.0196689	0.023773	0.0246935	0.0239506	0.0233397	0.0222106	0.0215843	0.0203802	0.0180554	0.0177161	0.0202671	0.0160703	0.0166377	0.0163666	0.0196717	0.0213982	0.0190591	0.0180093	0.0199377	0.0182057	0.0214895	0.022993	0.0238318	0.0205006	0.0209901	0.0228594	0.0266613	0.0258964	0.0251448	0.0199093	0.0206929	0.0180213	0.0171799	0.0168185	0.0189712	0.0181279	0.0201549	0.0175724	0.0181235	0.0160244	0.0148851	0.0157869	0.0147433
TG 55:0	922.8792@31.41	0.00152224	0.00177013	0.00173371	0.00159988	0.00172519	0.00147685	0.0018078	0.00189921	0.00181224	0.00171354	0.00170291	0.00143274	0.00236627	0.00198684	0.00171663	0.00175468	0.0013766	0.00130596	0.00178412	0.00161231	0.00203536	0.00139105	0.00148526	0.00174373	0.00132737	0.00150513	0.00140359	0.00176214	0.00138646	0.00137698	0.00188315	0.00170425	0.00169015	0.00194319	0.00169914	0.00159694	0.00130709	0.00126784	0.00166561	0.00152656	0.00143188	0.001335	0.00102207	0.00114461	0.00110297	0.00110772	0.00103449	0.0010492
TG 57:1	948.8951@31.64	0.00428975	0.00524649	0.00457563	0.00466015	0.00468519	0.00403712	0.00366653	0.00382426	0.00397641	0.00356056	0.00348055	0.00321494	0.00499756	0.00353441	0.00337591	0.00369011	0.00283773	0.0029076	0.00391523	0.0042455	0.00491109	0.00391513	0.00382901	0.00464566	0.00369954	0.00426039	0.00449215	0.00526225	0.00411	0.00410536	0.00370479	0.00406438	0.00388688	0.00387629	0.00309806	0.00321056	0.00284173	0.00266089	0.00285216	0.0030813	0.00304859	0.00315764	0.00241015	0.00273283	0.00244677	0.00224492	0.00226105	0.00226896
TG 58:1	962.9105@32.32	0.00790035	0.0109266	0.00859214	0.00922467	0.00819141	0.00813682	0.00995878	0.0101971	0.00988443	0.00957051	0.00946825	0.00911723	0.00871808	0.00757625	0.00754442	0.00813159	0.00683937	0.00708636	0.00689284	0.00813828	0.00902263	0.00755045	0.0073316	0.00818517	0.00743298	0.0090411	0.00909765	0.0104815	0.00891852	0.0086546	0.00946765	0.0107183	0.0108055	0.0106293	0.00791375	0.00834921	0.00732371	0.0070143	0.00684255	0.00762667	0.00745054	0.00800926	0.00714542	0.00733831	0.00653705	0.0061722	0.00659901	0.00620278
	SUM	19.4709	21.774	21.6714	23.2365	20.0872	20.3217	27.9517	29.6406	28.7829	27.4719	26.4763	26.1236	21.3461	22.1712	20.7989	24.3855	18.7936	20.4871	17.8113	19.8055	19.6079	18.7711	18.279	20.2641	18.7956	22.3802	22.9319	23.3851	21.127	20.6665	29.6379	31.8993	30.5806	30.822	25.3272	25.8221	23.4216	22.2368	22.2264	23.9093	23.2226	25.2533	21.82	22.2286	20.3828	19.232	19.5833	19.2582
		Folch method																		MTBE method						MMC method
		CHCl3-containing Folch						CPME-containing Folch						iBuAc-containing Folch												CHCl3-containing MMC						CPME-containing MMC						2-MeTHF-containing MMC						iBuAc-containing MMC
	Average sum (value ± standard deviation)	21.0936		±		1.38785		27.7412		±		1.34359		21.3304		±		1.8692		19.0898		±		0.95426		21.5477		±		1.70367		29.0149		±		2.76471		23.3783		±		1.13611		20.4175		±		1.3186
	p-value (relative to CHCl3-containing Folch)							7.42589e-06			****			0.808306			n.s.			0.0154526			*			0.62369			n.s.			9.23531e-05			****			0.0108696			*			0.407231			n.s.
	Fold change (relative to CHCl3-containing Folch)	1						1.31515		±		0.107446		1.01123		±		0.110811		0.905004		±		0.0747805		1.02153		±		0.105075		1.37553		±		0.159278		1.10831		±		0.0906555		0.967945		±		0.0892388

## Sheet: CE
		Folch method																		MTBE method						MMC method
		CHCl3-containing Folch						CPME-containing Folch						iBuAc-containing Folch												CHCl3-containing MMC						CPME-containing MMC						2-MeTHF-containing MMC						iBuAc-containing MMC
Lipid	m/z@RT	Rep_1	Rep_2	Rep_3	Rep_4	Rep_5	Rep_6	Rep_1	Rep_2	Rep_3	Rep_4	Rep_5	Rep_6	Rep_1	Rep_2	Rep_3	Rep_4	Rep_5	Rep_6	Rep_1	Rep_2	Rep_3	Rep_4	Rep_5	Rep_6	Rep_1	Rep_2	Rep_3	Rep_4	Rep_5	Rep_6	Rep_1	Rep_2	Rep_3	Rep_4	Rep_5	Rep_6	Rep_1	Rep_2	Rep_3	Rep_4	Rep_5	Rep_6	Rep_1	Rep_2	Rep_3	Rep_4	Rep_5	Rep_6
CE 20:5	688.6020@27.92	0.225249	0.243428	0.301509	0.3289	0.278173	0.257701	0.321505	0.332057	0.314539	0.321318	0.305667	0.270135	0.274115	0.270938	0.261211	0.371511	0.264338	0.289175	0.239442	0.218276	0.199306	0.218652	0.219083	0.257542	0.230997	0.243535	0.310361	0.321293	0.264227	0.281775	0.415967	0.453326	0.451859	0.453128	0.379262	0.3593	0.337688	0.264072	0.274272	0.319646	0.380765	0.375672	0.287009	0.269602	0.263789	0.239017	0.242751	0.250189
CE 22:6	714.6177@28.19	0.455424	0.465827	0.482113	0.569788	0.518971	0.454227	0.653239	0.660937	0.665416	0.569398	0.594264	0.605615	0.456882	0.532698	0.394907	0.588776	0.452193	0.502505	0.397359	0.392936	0.349207	0.438797	0.361498	0.432427	0.458779	0.485444	0.463202	0.542987	0.495803	0.418225	0.724023	0.852054	0.770866	0.621204	0.618958	0.578056	0.594327	0.623414	0.458355	0.582379	0.613117	0.635	0.539155	0.454993	0.456356	0.370836	0.388324	0.403415
CE 18:3	664.6020@28.34	0.141477	0.16956	0.18393	0.207991	0.212375	0.207922	0.237852	0.236002	0.249331	0.216284	0.216752	0.201972	0.173636	0.17235	0.139948	0.197954	0.193617	0.181731	0.121098	0.160393	0.144678	0.171869	0.156644	0.198828	0.194589	0.181305	0.196952	0.224485	0.173699	0.172422	0.279327	0.281401	0.304849	0.252489	0.243135	0.227237	0.1738	0.205657	0.191951	0.192358	0.236594	0.243252	0.168655	0.171826	0.165101	0.165834	0.157404	0.143708
CE 20:4	690.6177@28.52	3.27143	3.46951	3.94243	4.19302	3.80581	4.14823	5.65048	4.43005	5.33482	4.98459	4.57136	4.91899	3.8248	4.34446	4.04342	5.24743	4.07194	4.44585	2.97724	3.41957	2.99102	3.47436	3.07548	4.09457	3.67964	3.64301	4.11178	4.11054	3.966	4.03571	5.21792	6.6154	6.37729	5.87164	4.58701	5.10081	4.33256	4.72873	3.75505	5.10393	5.58212	5.60936	4.27516	3.64991	3.72232	3.05476	3.36126	3.36614
CE 22:5	716.6341@28.82	0.091513	0.105814	0.105277	0.110307	0.100576	0.104948	0.133664	0.143662	0.139291	0.130647	0.122514	0.123481	0.100514	0.106533	0.0953684	0.131648	0.10344	0.110649	0.0743542	0.0861637	0.0832956	0.0856722	0.0841149	0.098853	0.101305	0.0982666	0.104403	0.124119	0.110315	0.0998383	0.142726	0.195835	0.153575	0.155265	0.122193	0.124865	0.128157	0.120179	0.0970001	0.127949	0.129233	0.145321	0.118767	0.091632	0.0897927	0.0754619	0.0878041	0.0840051
CE 16:1	640.6027@28.85	0.182143	0.214845	0.206349	0.205795	0.204523	0.215136	0.286335	0.293991	0.275411	0.264691	0.269695	0.253047	0.19543	0.203848	0.181787	0.269548	0.218613	0.218338	0.158868	0.158168	0.162118	0.157046	0.166006	0.195522	0.183408	0.19602	0.207275	0.260391	0.235402	0.20351	0.302417	0.408322	0.308176	0.341002	0.260755	0.244435	0.270834	0.237706	0.199029	0.265749	0.276048	0.308107	0.231105	0.200764	0.179228	0.16537	0.175005	0.15904
CE 18:2	666.6177@29.00	8.89586	12.6785	9.96326	10.7127	10.9394	11.8418	15.1634	13.4718	15.1328	13.145	12.8085	13.1044	11.5116	12.7764	10.3369	14.6627	11.0451	10.8838	7.85857	8.72795	9.66062	8.04195	9.90757	10.3693	9.04264	10.8315	10.8759	10.8771	9.33227	10.701	14.0337	19.3022	16.4106	18.2651	14.518	13.0703	14.6334	13.2639	10.7447	13.5389	15.8209	17.4002	10.5336	9.60617	9.13733	9.04007	10.4062	10.7888
CE 20:3	692.6335@29.13	0.594087	0.646327	0.666423	0.772074	0.733442	0.695801	0.830225	0.960322	0.901656	0.881655	0.749976	0.722072	0.609763	0.702828	0.618959	0.82236	0.683672	0.729244	0.513394	0.568082	0.543549	0.577349	0.595318	0.766506	0.572662	0.660203	0.729249	0.810686	0.734122	0.63983	0.863627	1.22689	1.13171	1.07554	0.801384	0.789243	0.745441	0.802997	0.593503	0.885917	0.934409	0.901715	0.679301	0.602495	0.583079	0.509601	0.550881	0.51105
CE 22:4	718.6498@29.29	0.0204291	0.0205437	0.0269351	0.0247817	0.0193756	0.0219829	0.0280865	0.0286525	0.0296904	0.0360156	0.0272483	0.0304558	0.0216021	0.0213347	0.0211552	0.0317495	0.0248482	0.0248559	0.0161344	0.0176174	0.0191487	0.0200802	0.0185998	0.0236074	0.0188194	0.022767	0.0263015	0.0252144	0.0234859	0.0254193	0.0311487	0.0434503	0.0406655	0.0370072	0.025301	0.0272304	0.026331	0.0275214	0.020305	0.026169	0.0331894	0.0328983	0.0240859	0.0210056	0.0192592	0.0172192	0.0198435	0.0197948
CE 20:2	694.6492@29.87	0.101283	0.0944878	0.104128	0.110882	0.0932848	0.103967	0.126844	0.126915	0.142844	0.126332	0.112433	0.129277	0.0890534	0.0956166	0.101234	0.130039	0.091201	0.102886	0.0720355	0.0786775	0.0807803	0.0980613	0.0803723	0.106912	0.0842242	0.100053	0.0968386	0.121233	0.12898	0.0956875	0.132122	0.148152	0.147741	0.152865	0.110323	0.12378	0.115285	0.11384	0.0901931	0.132256	0.141511	0.144421	0.0988808	0.0838787	0.0825068	0.078446	0.0832207	0.0811121
CE 18:1	668.6336@29.88	1.30009	1.25362	1.35831	1.41913	1.26889	1.28993	1.94362	1.89961	2.06292	1.85466	1.62599	1.76844	1.32934	1.45122	1.40506	1.78782	1.33104	1.48406	0.953402	1.04309	1.09476	1.22092	1.05064	1.26235	1.10223	1.31817	1.28159	1.6167	1.49613	1.30858	1.97266	2.42571	2.25397	2.0745	1.62756	1.84852	1.67031	1.59211	1.35969	1.89242	1.9708	2.04541	1.39576	1.19456	1.17108	1.1041	1.07772	1.16811
CE 16:0	642.6180@29.96	0.201463	0.206911	0.199211	0.220429	0.204212	0.200465	0.270555	0.269929	0.278854	0.262635	0.238837	0.271269	0.18977	0.212345	0.197304	0.251003	0.206444	0.227693	0.142284	0.172904	0.154631	0.187177	0.163325	0.19989	0.160309	0.189019	0.189963	0.238199	0.234444	0.203783	0.271726	0.365345	0.346974	0.315883	0.222929	0.271792	0.236906	0.228908	0.190987	0.236682	0.309638	0.31306	0.225551	0.192384	0.183636	0.182621	0.161573	0.168936
CE 18:0	670.6498@31.21	0.0105995	0.0133857	0.0152571	0.0146106	0.013377	0.0147831	0.0198604	0.023039	0.0172749	0.0210917	0.0159099	0.0186285	0.0102719	0.0125517	0.013548	0.0177859	0.014331	0.0155592	0.0106729	0.00971804	0.0115128	0.0113309	0.0111951	0.0152341	0.0130388	0.0159397	0.0189107	0.0192987	0.0145901	0.0161906	0.0202462	0.0259836	0.0249379	0.0241816	0.0157585	0.0172386	0.0177137	0.0156	0.0130825	0.0187179	0.0202838	0.0188117	0.0180132	0.0137437	0.0144012	0.0108643	0.0133561	0.0121344
	SUM	15.491	19.5828	17.5551	18.8905	18.3924	19.5569	25.6656	22.877	25.5448	22.8143	21.6592	22.4178	18.7868	20.9032	17.8108	24.5104	18.7008	19.2163	13.5349	15.0535	15.4946	14.7033	15.8899	18.0215	15.8426	17.9853	18.6127	19.2923	17.2095	18.202	24.4076	32.3441	28.7232	29.6398	23.5326	22.7829	23.2828	22.2246	17.9881	23.3231	26.4486	28.1733	18.5951	16.553	16.0679	15.0142	16.7253	17.1564
		Folch method																		MTBE method						MMC method
		CHCl3-containing Folch						CPME-containing Folch						iBuAc-containing Folch												CHCl3-containing MMC						CPME-containing MMC						2-MeTHF-containing MMC						iBuAc-containing MMC
	Average sum (value ± standard deviation)	18.2448		±		1.54979		23.4964		±		1.69053		19.988		±		2.43824		15.4496		±		1.49605		17.8574		±		1.20362		26.905		±		3.87225		23.5734		±		3.53801		16.6853		±		1.18845
	p-value (relative to CHCl3-containing Folch)							0.000224841			****			0.1702			n.s.			0.00984419			**			0.639095			n.s.			0.000473593			****			0.00701188			**			0.0789715			n.s.
	Fold change (relative to CHCl3-containing Folch)	1						1.28784		±		0.143362		1.09555		±		0.162849		0.846796		±		0.109077		0.978767		±		0.106134		1.47467		±		0.246448		1.29206		±		0.222824		0.914525		±		0.10138

[truncated: 1 more sheets: Free cholesterol]
